# Supplementary material for: Origin of the 31P NMR Chemical Shift in Lewis Acid Adducts of Triethylphosphine Oxide. Does the Gutmann–Beckett Method Relate to Lewis Acid Strength?
Source: J Am Chem Soc. 2026 Apr 1;148(14):14768–78. doi: 10.1021/jacs.5c17621 (PMC13088190; doi:10.1021/jacs.5c17621)
Supplement: Supplementary file 1 [file ja5c17621_si_001.zip]

Archive with 176 entries (171 files):
- Geoms/
- Geoms/Acids/
- Geoms/Acids/AgBEA.xyz
- Geoms/Acids/AlBr3.xyz
- Geoms/Acids/AlCl3.xyz
- Geoms/Acids/AlF3.xyz
- Geoms/Acids/AlI3.xyz
- Geoms/Acids/AlPh3.xyz
- Geoms/Acids/Al_C6F5.xyz
- Geoms/Acids/Al_O_CCF3_3_3.xyz
- Geoms/Acids/AsF5.xyz
- Geoms/Acids/BBr3.xyz
- Geoms/Acids/BCl3.xyz
- Geoms/Acids/BF3.xyz
- Geoms/Acids/BI3.xyz
- Geoms/Acids/BiCl3.xyz
- Geoms/Acids/BiI3.xyz
- Geoms/Acids/BiTf3.xyz
- Geoms/Acids/BMes2.xyz
- Geoms/Acids/BPh3.xyz
- Geoms/Acids/B_C6F5.xyz
- Geoms/Acids/B_oCb3.xyz
- Geoms/Acids/CH3_3_C.xyz
- Geoms/Acids/CuBEA.xyz
- Geoms/Acids/Et3Si.xyz
- Geoms/Acids/GaBr3.xyz
- Geoms/Acids/GaCl3.xyz
- Geoms/Acids/GaF3.xyz
- Geoms/Acids/GaI3.xyz
- Geoms/Acids/GeBr4.xyz
- Geoms/Acids/GeCl4.xyz
- Geoms/Acids/GeF4.xyz
- Geoms/Acids/Ge_C6F5.xyz
- Geoms/Acids/HB_2_OMe_oCb2.xyz
- Geoms/Acids/InBEA.xyz
- Geoms/Acids/InCl3.xyz
- Geoms/Acids/InTf3.xyz
- Geoms/Acids/NbCl5.xyz
- Geoms/Acids/Ph3C.xyz
- Geoms/Acids/SbCl5.xyz
- Geoms/Acids/SbF5.xyz
- Geoms/Acids/Sb_C6F5_4.xyz
- Geoms/Acids/SiBr4.xyz
- Geoms/Acids/SiCl4.xyz
- Geoms/Acids/SiF4.xyz
- Geoms/Acids/SiO2_AlOCF3_3_2.xyz
- Geoms/Acids/SiO2_BOCb2.xyz
- Geoms/Acids/SnCl4.xyz
- Geoms/Acids/SnPh3.xyz
- Geoms/Acids/SO3.xyz
- Geoms/Acids/SZO.xyz
- Geoms/Acids/TaCl5.xyz
- Geoms/Acids/TiCl4.xyz
- Geoms/Acids/TiI4.xyz
- Geoms/Acids/WF6.xyz
- Geoms/Acids/ZnBEA_T2T7.xyz
- Geoms/Acids/ZnBEA_T7T7.xyz
- Geoms/Acids/ZrCl4.xyz
- Geoms/Adducts/
- Geoms/Adducts/AgBEA.xyz
- Geoms/Adducts/AlBr3.xyz
- Geoms/Adducts/AlCl3.xyz
- Geoms/Adducts/AlF3.xyz
- Geoms/Adducts/AlI3.xyz
- Geoms/Adducts/AlPh3.xyz
- Geoms/Adducts/Al_C6F5_3.xyz
- Geoms/Adducts/Al_O_CCF3_3_3.xyz
- Geoms/Adducts/AsF5.xyz
- Geoms/Adducts/BBr3.xyz
- Geoms/Adducts/BCl3.xyz
- Geoms/Adducts/BF3.xyz
- Geoms/Adducts/BI3.xyz
- Geoms/Adducts/BiCl3.xyz
- Geoms/Adducts/BiI3.xyz
- Geoms/Adducts/BiTf3.xyz
- Geoms/Adducts/BMes2.xyz
- Geoms/Adducts/BPh3.xyz
- Geoms/Adducts/B_C6F5_3.xyz
- Geoms/Adducts/B_oCb3.xyz
- Geoms/Adducts/CH3_3_C.xyz
- Geoms/Adducts/CuBEA.xyz
- Geoms/Adducts/Et3Si.xyz
- Geoms/Adducts/GaBr3.xyz
- Geoms/Adducts/GaCl3.xyz
- Geoms/Adducts/GaF3.xyz
- Geoms/Adducts/GaI3.xyz
- Geoms/Adducts/GeBr4.xyz
- Geoms/Adducts/GeCl4.xyz
- Geoms/Adducts/GeF4.xyz
- Geoms/Adducts/Ge_C6F5_3.xyz
- Geoms/Adducts/HB_2_OMe_oCb2.xyz
- Geoms/Adducts/InBEA.xyz
- Geoms/Adducts/InCl3.xyz
- Geoms/Adducts/InTf3.xyz
- Geoms/Adducts/NbCl5.xyz
- Geoms/Adducts/Ph3C.xyz
- Geoms/Adducts/SbCl5.xyz
- Geoms/Adducts/SbF5.xyz
- Geoms/Adducts/Sb_C6F5_4.xyz
- Geoms/Adducts/SiBr4.xyz
- Geoms/Adducts/SiCl4.xyz
- Geoms/Adducts/SiF4.xyz
- Geoms/Adducts/SiO2_AlOCF3_3_2.xyz
- Geoms/Adducts/SiO2_BOCb2.xyz
- Geoms/Adducts/SnCl4.xyz
- Geoms/Adducts/SnPh3.xyz
- Geoms/Adducts/SO3.xyz
- Geoms/Adducts/SZO.xyz
- Geoms/Adducts/TaCl5.xyz
- Geoms/Adducts/TiCl4.xyz
- Geoms/Adducts/TiI4.xyz
- Geoms/Adducts/WF6.xyz
- Geoms/Adducts/ZnBEA_T2T7.xyz
- Geoms/Adducts/ZnBEA_T7T7.xyz
- Geoms/Adducts/ZrCl4.xyz
- Geoms/F_adducts/
- Geoms/F_adducts/AgBEA.xyz
- Geoms/F_adducts/AlBr3.xyz
- Geoms/F_adducts/AlCl3.xyz
- Geoms/F_adducts/AlF3.xyz
- Geoms/F_adducts/AlI3.xyz
- Geoms/F_adducts/AlPh3.xyz
- Geoms/F_adducts/Al_C6F5_3.xyz
- Geoms/F_adducts/Al_O_CCF3_3_3.xyz
- Geoms/F_adducts/AsF5.xyz
- Geoms/F_adducts/BBr3.xyz
- Geoms/F_adducts/BCl3.xyz
- Geoms/F_adducts/BF3.xyz
- Geoms/F_adducts/BI3.xyz
- Geoms/F_adducts/BiCl3.xyz
- Geoms/F_adducts/BiI3.xyz
- Geoms/F_adducts/BiTf3.xyz
- Geoms/F_adducts/BMes2.xyz
- Geoms/F_adducts/BPh3.xyz
- Geoms/F_adducts/B_C6F5_3.xyz
- Geoms/F_adducts/B_oCb3.xyz
- Geoms/F_adducts/CH3_3_C.xyz
- Geoms/F_adducts/CuBEA.xyz
- Geoms/F_adducts/Et3Si.xyz
- Geoms/F_adducts/GaBr3.xyz
- Geoms/F_adducts/GaCl3.xyz
- Geoms/F_adducts/GaF3.xyz
- Geoms/F_adducts/GaI3.xyz
- Geoms/F_adducts/GeBr4.xyz
- Geoms/F_adducts/GeCl4.xyz
- Geoms/F_adducts/GeF4.xyz
- Geoms/F_adducts/Ge_C6F5_3.xyz
- Geoms/F_adducts/HB_2_OMe_oCb2.xyz
- Geoms/F_adducts/InBEA.xyz
- Geoms/F_adducts/InCl3.xyz
- Geoms/F_adducts/InTf3.xyz
- Geoms/F_adducts/NbCl5.xyz
- Geoms/F_adducts/Ph3C.xyz
- Geoms/F_adducts/SbCl5.xyz
- Geoms/F_adducts/SbF5.xyz
- Geoms/F_adducts/Sb_C6F5_4.xyz
- Geoms/F_adducts/SiBr4.xyz
- Geoms/F_adducts/SiCl4.xyz
- Geoms/F_adducts/SiF4.xyz
- Geoms/F_adducts/SiO2_AlOCF3_3_2.xyz
- Geoms/F_adducts/SiO2_BOCb2.xyz
- Geoms/F_adducts/SnCl4.xyz
- Geoms/F_adducts/SnPh3.xyz
- Geoms/F_adducts/SO3.xyz
- Geoms/F_adducts/SZO.xyz
- Geoms/F_adducts/TaCl5.xyz
- Geoms/F_adducts/TiCl4.xyz
- Geoms/F_adducts/TiI4.xyz
- Geoms/F_adducts/WF6.xyz
- Geoms/F_adducts/ZnBEA_T2T7.xyz
- Geoms/F_adducts/ZnBEA_T7T7.xyz
- Geoms/F_adducts/ZrCl4.xyz
- Geoms/Solid-state/
- Geoms/Solid-state/BC6F5_TEPO_adduct.cell
- Geoms/Solid-state/PPh3.cell
- Geoms/Solid-state/TEPO.cell
