# Supplementary material for: Origin of the 31P NMR Chemical Shift in Lewis Acid Adducts of Triethylphosphine Oxide. Does the Gutmann–Beckett Method Relate to Lewis Acid Strength?
Source: J Am Chem Soc. 2026 Apr 1;148(14):14768–78. doi: 10.1021/jacs.5c17621 (PMC13088190; doi:10.1021/jacs.5c17621)
Supplement: Supplementary file 1 [file ja5c17621_si_001.zip › Geoms/Acids/AgBEA.xyz]

94
Final optimized geometry from AgBEA_5MR.inp.out
H        1.45055100    11.29552800    11.61722200
H       -0.44717400     8.80703400    18.34543800
H       -1.03102500    -1.50664200    10.75049000
H       -0.49204600     5.67501800    18.05073800
H       -1.00107200     2.99167400    10.51287500
H       -2.01754300    -0.97128500    15.39456700
H       -0.65018100     0.43661300    18.16794100
H        0.62776500    11.19931300    15.55836100
H        5.22285600    12.29572100     8.89751200
H        1.67111500    12.15025800    17.50884900
H       -2.15204800     2.89035900    15.22360700
H        3.99098600    13.21082200    14.67604200
H        5.56488700     9.46745800     6.80200900
H        2.87520200    13.23829300    11.63209200
H        1.50257100     9.21803100    19.68656300
H        1.24428300     5.11238200    19.60708100
H        5.72300500     0.99669600     6.66800100
H        1.14179500     1.02704000    19.67215000
H        1.66125200    -2.86446600    17.14714600
H        5.56304500    -2.66520200     9.37770400
H        5.85151400     5.18575100     6.90554300
H        5.42955000    11.23951300    14.71866900
H        7.56998200     8.88246500     8.01490200
H        7.85362100    -1.56990900    15.74778900
H        7.53670200     5.75807600     8.54792600
H        7.77389600     2.98738300    16.15947800
H        8.74710300    -1.15215400    10.94677000
H        7.52912500     0.53365300     8.20677100
H        6.12549800    11.60412600    11.02376300
H        8.88895500     3.25140000    11.25162100
O        5.57525300    -1.31272600    14.75314400
O        5.58642600     7.36059200     8.18006700
O        1.31356200    -1.29663300    11.63263700
O        1.51308700     7.17902700    18.20383400
O        3.45323700    -1.35746400    13.17062600
O        3.46561300    11.28687900    13.13290300
O        3.16725000    -1.49954500    15.77775600
O        3.17850100    11.12181000    15.77295900
O        5.64305100     9.80085100     9.30715100
O        3.68928200    -1.45060400    10.54680700
O        3.68621100    11.12840900    10.49262000
O        1.63955500     9.61436500    17.21365100
O        3.93321600     0.75685200    14.67596900
O        2.93537700     0.79866500    11.77035100
O        5.49230800     2.89264100    14.92853100
O        1.29750700     2.87872600    11.69198500
O        3.45965600     2.93792200    13.24220100
O        2.97667800     2.93286100    15.81977800
O        3.72013500     3.10425000    10.65538600
O        5.29532800     5.05121900     9.43234500
O        1.66874600     4.75802200    17.12062500
O        7.13073600     0.79248700    15.13337500
O       -0.29883300     0.79161400    11.38887100
O        7.77470600    -1.00519400    13.27754300
O       -0.81363400    -1.05740300    13.21348500
O        7.78724500     2.88973400    13.58981700
O       -0.97615100     2.79046400    13.02525100
O        5.88409800     2.32525900     8.79968500
O        1.02971400     2.22519900    17.49298900
O       -0.49081800     0.97642600    14.91935100
O        7.75707600     1.07832400    11.63853400
O        0.49992500    -1.38226300    15.48672400
O        5.21153300    -0.26745200     8.75414200
O        6.21258900    -0.98744100    11.14171800
O        1.68394400    -0.37415700    17.64649400
O        0.38910400     3.40985800    15.22932000
O        6.35958200     3.36025000    11.43157100
Al       5.29763600     3.40964200     9.97427800
Si       7.07940500     2.40647300    14.98025600
Si       4.03787200    -0.85787300    14.58605000
Si       4.06835900    11.75256000    14.57151800
Si       6.10985700     8.88531100     8.03273300
Si       2.85056700    -0.81675600    11.76661600
Si       2.82400100    11.77222100    11.71230700
Si       1.01514000     8.71719900    18.40698900
Si       7.11695600    -0.79444800    14.74903000
Si      -0.22558100    -0.79147100    11.71904700
Si       0.95001100     5.65500200    18.28091100
Si      -0.74521600    -0.62592700    14.77359000
Si       6.11896800     0.92504700     8.07219900
Si       7.66059000    -0.53658300    11.71663700
Si       0.76832500     0.82052200    18.27465600
Si       1.51221000     3.31743000    16.40403100
Si       1.73498500    -1.55847100    16.52992400
Si       1.73520800    11.07300300    16.51192400
Si       5.19295900    -1.37278400     9.92552200
Si       5.21419500    11.23997200     9.91949000
Si      -0.25326800     2.39436800    11.61598800
Si      -0.85443100     2.53800200    14.62405500
Si       6.08818500     5.79320800     8.24232700
Si       3.96523500     2.35599900    14.68572500
Si       2.84959000     2.41192900    11.77658400
Si       7.73024000     2.67116000    11.94881300
Ag       5.02455100     4.75325700    12.63242900
