# Supplementary material for: Origin of the 31P NMR Chemical Shift in Lewis Acid Adducts of Triethylphosphine Oxide. Does the Gutmann–Beckett Method Relate to Lewis Acid Strength?
Source: J Am Chem Soc. 2026 Apr 1;148(14):14768–78. doi: 10.1021/jacs.5c17621 (PMC13088190; doi:10.1021/jacs.5c17621)
Supplement: Supplementary file 1 [file ja5c17621_si_001.zip › Geoms/Acids/AlBr3.xyz]

4
Final optimized geometry from AlBr3.inp.out
Al      -0.00147900     0.00232600    -0.00088700
Br      -1.67036500    -1.47661900    -0.00065600
Br       2.11031200    -0.71526100    -0.00065500
Br      -0.43795200     2.18896900    -0.00065700
