# Supplementary material for: Origin of the 31P NMR Chemical Shift in Lewis Acid Adducts of Triethylphosphine Oxide. Does the Gutmann–Beckett Method Relate to Lewis Acid Strength?
Source: J Am Chem Soc. 2026 Apr 1;148(14):14768–78. doi: 10.1021/jacs.5c17621 (PMC13088190; doi:10.1021/jacs.5c17621)
Supplement: Supplementary file 1 [file ja5c17621_si_001.zip › Geoms/Acids/AlCl3.xyz]

4
Final optimized geometry from AlCl3.inp.out
Cl      -1.41840300     1.51187700    -0.00005100
Cl      -0.59897300    -1.98438700    -0.00005100
Cl       2.01774900     0.47260500    -0.00005100
Al      -0.00034000    -0.00006100    -0.00004600
