# Supplementary material for: Origin of the 31P NMR Chemical Shift in Lewis Acid Adducts of Triethylphosphine Oxide. Does the Gutmann–Beckett Method Relate to Lewis Acid Strength?
Source: J Am Chem Soc. 2026 Apr 1;148(14):14768–78. doi: 10.1021/jacs.5c17621 (PMC13088190; doi:10.1021/jacs.5c17621)
Supplement: Supplementary file 1 [file ja5c17621_si_001.zip › Geoms/Acids/AlF3.xyz]

4
Final optimized geometry from AlF3.inp.out
Al       0.00044500     0.00008500     0.00018400
F        1.55791000     0.49558200     0.00015500
F       -1.20795000     1.10053600     0.00015600
F       -0.35040900    -1.59620900     0.00015500
