# Supplementary material for: Origin of the 31P NMR Chemical Shift in Lewis Acid Adducts of Triethylphosphine Oxide. Does the Gutmann–Beckett Method Relate to Lewis Acid Strength?
Source: J Am Chem Soc. 2026 Apr 1;148(14):14768–78. doi: 10.1021/jacs.5c17621 (PMC13088190; doi:10.1021/jacs.5c17621)
Supplement: Supplementary file 1 [file ja5c17621_si_001.zip › Geoms/Acids/AlI3.xyz]

4
Final optimized geometry from AlI3.inp.out
Al      -0.00062700     0.00029100     0.00000800
I        2.44140500     0.15440700    -0.00000400
I       -1.08697800    -2.19262500    -0.00000400
I       -1.35378600     2.03792400    -0.00000400
