# Supplementary material for: Origin of the 31P NMR Chemical Shift in Lewis Acid Adducts of Triethylphosphine Oxide. Does the Gutmann–Beckett Method Relate to Lewis Acid Strength?
Source: J Am Chem Soc. 2026 Apr 1;148(14):14768–78. doi: 10.1021/jacs.5c17621 (PMC13088190; doi:10.1021/jacs.5c17621)
Supplement: Supplementary file 1 [file ja5c17621_si_001.zip › Geoms/Acids/AlPh3.xyz]

34
Final optimized geometry from AlPh3.inp.out
Al       0.00100600     0.00006200     0.00307400
C       -0.60120000     1.85177100     0.00232000
C        0.20631500     2.88480000     0.49483000
C       -1.86159200     2.20897900    -0.49329600
C       -0.22022900     4.20494700     0.49754000
C       -2.29419000     3.52713500    -0.50260700
C       -1.47246600     4.52734600    -0.00435400
H        1.18918100     2.65769000     0.88913700
H       -2.52172700     1.44474900    -0.88486700
H        0.42233000     4.98147400     0.88836300
H       -3.27026700     3.77469500    -0.89578000
H       -1.80700600     5.55517500    -0.00704300
C        1.90544200    -0.40511800     0.00236200
C        2.39407300    -1.62342000     0.49113500
C        2.84676300     0.50870500    -0.48825000
C        3.75027000    -1.91560500     0.49511700
C        4.20432300     0.22281200    -0.49617600
C        4.65744700    -0.99131700    -0.00162200
H        1.70437100    -2.36174900     0.88136200
H        2.51675900     1.46429900    -0.87688900
H        4.09982500    -2.86221200     0.88286600
H        4.90824700     0.94499600    -0.88547500
H        5.71462100    -1.21657500    -0.00326300
C       -1.30253800    -1.44627200     0.00159800
C       -2.59983200    -1.26156900     0.49627400
C       -0.98408500    -2.71688400    -0.49421500
C       -3.53101000    -2.28996000     0.50141900
C       -1.91051800    -3.74954000    -0.50110400
C       -3.18631600    -3.53635600    -0.00021700
H       -2.89263900    -0.29600000     0.89006800
H        0.00665500    -2.90776000    -0.88798400
H       -4.52389600    -2.12036100     0.89383400
H       -1.63878400    -4.71911600    -0.89438700
H       -3.90999600    -4.33925700    -0.00090600
