# Supplementary material for: Origin of the 31P NMR Chemical Shift in Lewis Acid Adducts of Triethylphosphine Oxide. Does the Gutmann–Beckett Method Relate to Lewis Acid Strength?
Source: J Am Chem Soc. 2026 Apr 1;148(14):14768–78. doi: 10.1021/jacs.5c17621 (PMC13088190; doi:10.1021/jacs.5c17621)
Supplement: Supplementary file 1 [file ja5c17621_si_001.zip › Geoms/Acids/Al_C6F5.xyz]

34
Final optimized geometry from Al_FPh3.inp.out
F       -1.03630700     2.69412900     1.17752000
F       -3.32903300     4.04568500     0.73065200
F       -4.71970400     0.70049500    -2.26958800
F       -2.42164600    -0.64583500    -1.83621900
F        2.41686700    -0.65438300     1.84024200
F        4.72057000     0.68225200     2.27441300
F        5.18224600     3.02377500     0.99137800
F        3.34783800     4.03016100    -0.73103400
F        1.04938800     2.68836100    -1.17851100
F        2.13799900    -2.03215400    -0.97604300
F        2.13365700    -4.73057300    -0.97038800
F       -0.01291700    -6.07277100    -0.00423300
F       -2.15352100    -4.72284800     0.96448900
F       -2.14595800    -2.02449800     0.97503100
C       -1.65584900     0.98154900    -0.31576600
C       -1.92968400     2.18452600     0.31141600
C       -3.09718800     2.89378300     0.10430300
C       -4.04078700     2.38262400    -0.77240400
C       -3.81044000     1.18167200    -1.42426700
C       -2.62766500     0.51034100    -1.18124500
C        1.65992500     0.97480600     0.31731600
C        2.62874200     0.50016300     1.18422200
C        3.81427100     1.16648900     1.42765300
C        4.05061900     2.36565300     0.77466400
C        3.11017100     2.88007400    -0.10354300
C        1.93970600     2.17582900    -0.31097600
C       -0.00385500    -1.94231800    -0.00057900
C        1.06651400    -2.67643000    -0.48096600
C        1.08798400    -4.05779200    -0.49403900
C       -0.00999500    -4.74588400    -0.00301800
C       -1.10490500    -4.05384200     0.48929500
C       -1.07737600    -2.67256500     0.47867400
Al       0.00014700     0.00566700     0.00037800
F       -5.16962800     3.04559700    -0.98883800
