# Supplementary material for: Origin of the 31P NMR Chemical Shift in Lewis Acid Adducts of Triethylphosphine Oxide. Does the Gutmann–Beckett Method Relate to Lewis Acid Strength?
Source: J Am Chem Soc. 2026 Apr 1;148(14):14768–78. doi: 10.1021/jacs.5c17621 (PMC13088190; doi:10.1021/jacs.5c17621)
Supplement: Supplementary file 1 [file ja5c17621_si_001.zip › Geoms/Acids/Al_O_CCF3_3_3.xyz]

43
Final optimized geometry from Al_O_CCF3_3_3.inp.out
O       -1.46845700     0.91798700    -0.79664100
O        1.41422200     0.66213500    -0.40501500
O       -0.40781600    -1.48808200     0.65363700
Al      -0.13356700     0.02509100    -0.14703900
C       -0.71663400    -2.65622500     0.01802300
C       -2.26866900    -2.79630500    -0.09387000
C       -0.12568900    -3.85764300     0.81634200
F        1.11628200    -3.59410800     1.20450000
F       -0.85682400    -4.10498300     1.90204000
F       -0.10768100    -4.96304400     0.05922100
F       -2.64089900    -4.02834800    -0.44292000
F       -2.72611400    -1.94115800    -1.01946300
F       -2.84510800    -2.48808400     1.06166400
C        2.71199400     0.75194500    -0.00939100
C        2.97130300    -0.16549300     1.22803500
C        3.01221400     2.23830100     0.36404600
F        2.51693900     3.06058700    -0.55478300
F        2.43261100     2.53935100     1.53392700
F        4.32167500     2.47061700     0.47416500
F        3.05871900    -1.44431600     0.85274700
F        1.93863400    -0.07201200     2.07868400
F        4.08070200     0.15696500     1.88609200
C       -2.12282700     1.91437200    -0.13239900
C       -1.50538700     3.29447600    -0.52313900
C       -1.95752500     1.68437400     1.40388900
F       -2.79642800     0.78601100     1.88259900
F       -0.67849400     1.12399200     1.57481300
F       -1.99331100     2.76424400     2.14997200
F       -0.30348700     3.42099900     0.05778300
F       -2.26731000     4.31748700    -0.13222200
F       -1.33304000     3.36869700    -1.83585500
C       -3.63774700     1.87740800    -0.49689700
F       -4.09148600     0.62882900    -0.47490900
F       -4.35159900     2.60150200     0.37597000
F       -3.83943100     2.37170200    -1.71664300
C        3.62845700     0.30725200    -1.19383000
F        3.67771800     1.25099400    -2.13515600
F        4.87499900     0.05692000    -0.78628500
F        3.14278500    -0.80016500    -1.75830900
C       -0.09128800    -2.62576700    -1.41288800
F       -0.72780200    -3.32417200    -2.32625900
F       -0.14129700    -1.28530000    -1.82905200
F        1.18684700    -2.94895500    -1.42033500
