# Supplementary material for: Origin of the 31P NMR Chemical Shift in Lewis Acid Adducts of Triethylphosphine Oxide. Does the Gutmann–Beckett Method Relate to Lewis Acid Strength?
Source: J Am Chem Soc. 2026 Apr 1;148(14):14768–78. doi: 10.1021/jacs.5c17621 (PMC13088190; doi:10.1021/jacs.5c17621)
Supplement: Supplementary file 1 [file ja5c17621_si_001.zip › Geoms/Acids/AsF5.xyz]

6
Final optimized geometry from AsF5.inp.out
As      -0.00001400    -0.00004700    -0.00000800
F       -0.00006400     1.48301000     0.79634100
F       -1.70581400    -0.00014700    -0.00027100
F        0.00013500    -1.43076500     0.88685400
F       -0.00010700    -0.05220100    -1.68253000
F        1.70578600     0.00008600    -0.00048300
