# Supplementary material for: Origin of the 31P NMR Chemical Shift in Lewis Acid Adducts of Triethylphosphine Oxide. Does the Gutmann–Beckett Method Relate to Lewis Acid Strength?
Source: J Am Chem Soc. 2026 Apr 1;148(14):14768–78. doi: 10.1021/jacs.5c17621 (PMC13088190; doi:10.1021/jacs.5c17621)
Supplement: Supplementary file 1 [file ja5c17621_si_001.zip › Geoms/Acids/BBr3.xyz]

4
Final optimized geometry from BBr3.inp.out
B       -0.00030600     0.00012100     0.00000200
Br      -1.88587200     0.23380200    -0.00000100
Br       1.14572100     1.51571600    -0.00000100
Br       0.74045700    -1.74963900    -0.00000100
