# Supplementary material for: Origin of the 31P NMR Chemical Shift in Lewis Acid Adducts of Triethylphosphine Oxide. Does the Gutmann–Beckett Method Relate to Lewis Acid Strength?
Source: J Am Chem Soc. 2026 Apr 1;148(14):14768–78. doi: 10.1021/jacs.5c17621 (PMC13088190; doi:10.1021/jacs.5c17621)
Supplement: Supplementary file 1 [file ja5c17621_si_001.zip › Geoms/Acids/BCl3.xyz]

4
Final optimized geometry from BCl3.inp.out
B        0.00001600    -0.00000000    -0.00029000
Cl      -0.00285600    -1.74213400    -0.00028400
Cl       1.51003200     0.86867500    -0.00028400
Cl      -1.50715200     0.87362100    -0.00028400
