# Supplementary material for: Origin of the 31P NMR Chemical Shift in Lewis Acid Adducts of Triethylphosphine Oxide. Does the Gutmann–Beckett Method Relate to Lewis Acid Strength?
Source: J Am Chem Soc. 2026 Apr 1;148(14):14768–78. doi: 10.1021/jacs.5c17621 (PMC13088190; doi:10.1021/jacs.5c17621)
Supplement: Supplementary file 1 [file ja5c17621_si_001.zip › Geoms/Acids/BF3.xyz]

4
Final optimized geometry from BF3.inp.out
B       -0.00003900    -0.00008200    -0.00058100
F        1.06147200    -0.77899600    -0.00057700
F       -1.20545700    -0.52950700    -0.00057700
F        0.14402400     1.30858800    -0.00057700
