# Supplementary material for: Origin of the 31P NMR Chemical Shift in Lewis Acid Adducts of Triethylphosphine Oxide. Does the Gutmann–Beckett Method Relate to Lewis Acid Strength?
Source: J Am Chem Soc. 2026 Apr 1;148(14):14768–78. doi: 10.1021/jacs.5c17621 (PMC13088190; doi:10.1021/jacs.5c17621)
Supplement: Supplementary file 1 [file ja5c17621_si_001.zip › Geoms/Acids/BI3.xyz]

4
Final optimized geometry from BI3.inp.out
B       -0.16093500    -0.02300600    -1.20845100
I       -0.50032700     0.82801600     0.69394800
I       -1.79050300    -0.70494700    -2.36612600
I        1.80765600    -0.19344200    -1.95367900
