# Supplementary material for: Origin of the 31P NMR Chemical Shift in Lewis Acid Adducts of Triethylphosphine Oxide. Does the Gutmann–Beckett Method Relate to Lewis Acid Strength?
Source: J Am Chem Soc. 2026 Apr 1;148(14):14768–78. doi: 10.1021/jacs.5c17621 (PMC13088190; doi:10.1021/jacs.5c17621)
Supplement: Supplementary file 1 [file ja5c17621_si_001.zip › Geoms/Acids/BiCl3.xyz]

4
Final optimized geometry from BiCl3.inp.out
Bi      -0.00050600     0.00094500    -0.35448900
Cl       1.77696300    -1.12777700     0.84576100
Cl      -1.86514400    -0.97661600     0.84564800
Cl       0.08908100     2.10473100     0.84395500
