# Supplementary material for: Origin of the 31P NMR Chemical Shift in Lewis Acid Adducts of Triethylphosphine Oxide. Does the Gutmann–Beckett Method Relate to Lewis Acid Strength?
Source: J Am Chem Soc. 2026 Apr 1;148(14):14768–78. doi: 10.1021/jacs.5c17621 (PMC13088190; doi:10.1021/jacs.5c17621)
Supplement: Supplementary file 1 [file ja5c17621_si_001.zip › Geoms/Acids/BiI3.xyz]

4
Final optimized geometry from BiI3.inp.out
Bi      -0.00428800    -0.00034400    -0.85356000
I       -0.17115600    -2.44424500     0.47911500
I        2.20197300     1.06215200     0.48128000
I       -2.02657900     1.38224700     0.47854700
