# Supplementary material for: Origin of the 31P NMR Chemical Shift in Lewis Acid Adducts of Triethylphosphine Oxide. Does the Gutmann–Beckett Method Relate to Lewis Acid Strength?
Source: J Am Chem Soc. 2026 Apr 1;148(14):14768–78. doi: 10.1021/jacs.5c17621 (PMC13088190; doi:10.1021/jacs.5c17621)
Supplement: Supplementary file 1 [file ja5c17621_si_001.zip › Geoms/Acids/BiTf3.xyz]

25
Final optimized geometry from BiTf3.inp.out
Bi      -0.00629300    -0.00480000     0.82531300
O        1.63504000    -0.49101100    -0.56535700
O       -0.37721600    -2.55280200     1.15292100
O       -0.39575800     1.65675500    -0.57391600
S       -1.58628800     2.40311600     0.00265000
S       -1.27957600    -2.58810300     0.00209400
S        2.87167700     0.17638100     0.01150400
C       -2.88921200     2.16429400    -1.28558800
F       -2.48160600     2.70924000    -2.42295500
F       -3.12333100     0.87356900    -1.46926100
F       -3.99834200     2.76333100    -0.87419200
C        3.30865800     1.42414300    -1.27939300
F        3.57189100     0.79807900    -2.41771100
F        2.30655800     2.27140400    -1.45855100
F        4.38347900     2.08659000    -0.87412200
C       -0.42271200    -3.57899400    -1.30126500
F       -1.11938700    -3.51287500    -2.42688300
F        0.79941800    -3.11154200    -1.50569900
F       -0.35464300    -4.83800500    -0.89050500
O       -1.39621700     3.79941600     0.13578900
O        3.99115100    -0.67931100     0.14603600
O       -1.25288100    -1.17962800    -0.56600300
O       -2.57546500    -3.13899900     0.14613900
O        2.39410400     0.93068500     1.17005700
O       -2.00472200     1.61651000     1.16286800
