# Supplementary material for: Origin of the 31P NMR Chemical Shift in Lewis Acid Adducts of Triethylphosphine Oxide. Does the Gutmann–Beckett Method Relate to Lewis Acid Strength?
Source: J Am Chem Soc. 2026 Apr 1;148(14):14768–78. doi: 10.1021/jacs.5c17621 (PMC13088190; doi:10.1021/jacs.5c17621)
Supplement: Supplementary file 1 [file ja5c17621_si_001.zip › Geoms/Acids/BMes2.xyz]

41
Final optimized geometry from BMes2.inp.out
B        0.00000800    -0.00101300    -0.00027900
C        1.45487300    -0.00136900    -0.00201900
C        2.15524900     1.03133300    -0.67972400
C        2.15634800    -1.03567900     0.67193400
C        3.53196600     1.00434400    -0.67066100
C        3.53316400    -1.01161900     0.65602700
C        4.23442200    -0.00333800    -0.00738700
H        4.08219700     1.77963800    -1.18575100
H        4.08420200    -1.79280000     1.16116400
C       -1.45486000    -0.00061100     0.00146900
C       -2.15645700    -1.03486500    -0.67205300
C       -2.15513000     1.03212900     0.67962400
C       -3.53349100    -1.01103300    -0.65548600
C       -3.53163200     1.00482100     0.67135900
C       -4.23441800    -0.00310100     0.00829700
H       -4.08456900    -1.79229100    -1.16042500
H       -4.08180100     1.77998400     1.18676400
C        1.41746000    -2.15981800     1.33992300
H        1.94701700    -2.50231300     2.22469900
H        0.41046800    -1.87151000     1.64057700
H        1.33225500    -3.00707900     0.65946000
C        1.41550300     2.15387000    -1.34946000
H        1.34166200     3.00715200    -0.67526700
H        1.93801500     2.48617300    -2.24231900
H        0.40397300     1.86879900    -1.63768100
C        5.73099800     0.01272500     0.01409200
H        6.13754600    -0.98930200     0.11919200
H        6.13493500     0.46912700    -0.88556600
H        6.07601700     0.60073700     0.86551700
C       -1.41813800    -2.15897000    -1.34068800
H       -0.40950600    -1.87238500    -1.63748900
H       -1.33717100    -3.00822800    -0.66222200
H       -1.94578000    -2.49778400    -2.22804200
C       -1.41484000     2.15483400     1.34848900
H       -1.94007100     2.49202700     2.23788300
H       -0.40541100     1.86765500     1.64195900
H       -1.33541500     3.00541000     0.67148700
C       -5.73101200     0.01365500    -0.01140700
H       -6.07683700     0.62775100    -0.84386300
H       -6.13844300    -0.98444000    -0.14543700
H       -6.13333300     0.44350300     0.90210000
