# Supplementary material for: Origin of the 31P NMR Chemical Shift in Lewis Acid Adducts of Triethylphosphine Oxide. Does the Gutmann–Beckett Method Relate to Lewis Acid Strength?
Source: J Am Chem Soc. 2026 Apr 1;148(14):14768–78. doi: 10.1021/jacs.5c17621 (PMC13088190; doi:10.1021/jacs.5c17621)
Supplement: Supplementary file 1 [file ja5c17621_si_001.zip › Geoms/Acids/BPh3.xyz]

34
Final optimized geometry from BPh3.inp.out
B       -0.00010300     0.00005200    -0.00064000
C       -0.00780300     1.56103300    -0.00060700
C       -1.01942000     2.28299200     0.64416500
C        0.99678800     2.29302200    -0.64506400
C       -1.02143200     3.66855100     0.65973900
C        0.98557600     3.67854200    -0.65977900
C       -0.02123200     4.36838000     0.00022400
H       -1.80934300     1.74598700     1.15063500
H        1.79180500     1.76391400    -1.15188600
H       -1.80443200     4.20312300     1.17854900
H        1.76342500     4.22087600    -1.17827600
H       -0.02636300     5.44929500     0.00059200
C       -1.34789800    -0.78736700    -0.00056200
C       -2.48291800    -0.28660400    -0.64952400
C       -1.46841100    -2.02129700     0.64984300
C       -3.67715000    -0.98926100    -0.66287700
C       -2.66746600    -2.71562700     0.66711400
C       -3.77250500    -2.20263800     0.00321900
H       -2.42146000     0.66398300    -1.16093400
H       -0.60935700    -2.43471800     1.15983300
H       -4.53475400    -0.58942400    -1.18507400
H       -2.73978100    -3.65836800     1.19058600
H       -4.70610700    -2.74744000     0.00477600
C        1.35550100    -0.77384900    -0.00034600
C        1.48860300    -2.00665800    -0.65045000
C        2.48507700    -0.26182500     0.64930200
C        2.69442300    -2.68917800    -0.66674800
C        3.68613500    -0.95273700     0.66364900
C        3.79389700    -2.16523700    -0.00215000
H        0.63399300    -2.42860700    -1.16093900
H        2.41392800     0.68815500     1.16057500
H        2.77635300    -3.63125300    -1.19000500
H        4.53940000    -0.54441800     1.18639100
H        4.73280200    -2.70085900    -0.00293700
