# Supplementary material for: Origin of the 31P NMR Chemical Shift in Lewis Acid Adducts of Triethylphosphine Oxide. Does the Gutmann–Beckett Method Relate to Lewis Acid Strength?
Source: J Am Chem Soc. 2026 Apr 1;148(14):14768–78. doi: 10.1021/jacs.5c17621 (PMC13088190; doi:10.1021/jacs.5c17621)
Supplement: Supplementary file 1 [file ja5c17621_si_001.zip › Geoms/Acids/B_C6F5.xyz]

34
Final optimized geometry from B_FPh3.inp.out
F       -1.14969100    -2.21615800    -1.47628700
F       -3.73394700    -2.88784400    -1.47225100
F       -4.67060700     0.64486400     1.48464300
F       -2.09399700     1.34793300     1.48025700
F       -0.12844000    -2.50881400     1.45264500
F        1.76985900    -4.38600700     1.45072700
F        4.03168100    -4.03356600    -0.00025000
F        4.38512200    -1.77168300    -1.45090800
F        2.50893500     0.12763500    -1.45219500
F       -1.34725300     2.09421800    -1.48007900
F       -0.64362500     4.67064600    -1.48484100
F        1.47066100     5.50696600    -0.00918900
F        2.88906800     3.73361400     1.47195600
F        2.21672600     1.14953400     1.47647800
C       -1.50811800    -0.40430400     0.00235600
C       -1.98620400    -1.48903400    -0.72680800
C       -3.31801900    -1.85319400    -0.74559500
C       -4.22650000    -1.12816400     0.00669600
C       -3.79678000    -0.04660000     0.75665000
C       -2.46029500     0.30003400     0.73342100
C        1.10586000    -1.10613500     0.00023600
C        0.96761700    -2.29153000     0.71702800
C        1.93681100    -3.27483600     0.73728300
C        3.09487500    -3.09622700    -0.00008500
C        3.27399600    -1.93813200    -0.73727800
C        2.29122000    -0.96840700    -0.71669800
C        0.40484300     1.50815500    -0.00206800
C       -0.29929300     2.46038300    -0.73327100
C        0.04766600     3.79677600    -0.75674700
C        1.12938900     4.22635800    -0.00693500
C        1.85424900     3.31782800     0.74546200
C        1.48976200     1.98609900     0.72691700
B        0.00144100    -0.00129000     0.00025000
F       -5.50719100    -1.46912500     0.00870200
