# Supplementary material for: Origin of the 31P NMR Chemical Shift in Lewis Acid Adducts of Triethylphosphine Oxide. Does the Gutmann–Beckett Method Relate to Lewis Acid Strength?
Source: J Am Chem Soc. 2026 Apr 1;148(14):14768–78. doi: 10.1021/jacs.5c17621 (PMC13088190; doi:10.1021/jacs.5c17621)
Supplement: Supplementary file 1 [file ja5c17621_si_001.zip › Geoms/Acids/B_oCb3.xyz]

70
Final optimized geometry from B_oCb3.inp.out
C        2.08744800     4.08009500     6.99418000
C        3.38331900     6.34518100     7.98132900
C        1.47746100     6.59856300     5.95939400
C        0.38825400     5.89770600     4.93506800
H        0.29364500     4.83736000     4.99954000
B        1.82120000     3.13023500     5.57664600
H        1.79592500     3.66388800     4.53464300
C        3.60706800     7.97975100     7.94893200
H        3.01215700     8.52285400     7.25009800
B        3.37841900     1.63943600     7.44537600
H        4.42945400     1.21329400     7.75308500
B        0.86696600     1.73598500     6.08803200
H        0.08713900     1.25344500     5.34873800
C        2.95080700     3.14551900     8.04660600
H        3.63609100     3.65977300     8.68206600
B        2.62358500     1.58933600     5.84848000
H        3.10679000     1.00299800     4.94936000
B        1.30831000     3.39864800     8.38391100
H        0.99599400     4.13667000     9.24002400
B        0.54873400     3.32277000     6.79245300
H       -0.39558700     3.99529400     6.62897100
B        1.83056300     0.80758100     7.24485200
B        0.54802000     1.90377100     7.83034300
H       -0.44766900     1.54237800     8.34383800
B        2.10693100     1.83233100     8.65969100
H        2.30843200     1.53422000     9.77840800
B        3.37860500     3.08418900     6.40641200
H        4.34867800     3.62889200     6.03664100
B        2.31619700     5.67411200     6.97883200
B        0.76847600     9.06191300     4.84383400
H        0.93880900    10.22746800     4.84127000
B        0.28111000     6.62856000     3.42958900
H        0.10874000     5.92956200     2.50081400
B       -0.98528100     6.81573500     4.65026300
B        0.85918700     8.16192800     6.35992800
H        1.06225500     8.59164000     7.42994300
B        2.12703600     7.97385600     5.13860500
H        3.24419000     8.27125800     5.32476900
B       -0.22082000     6.76962500     6.25649000
H       -0.66427800     6.19670600     7.17836100
B       -0.37702800     8.23178700     3.78217500
B        1.37933400     8.00763600     3.54764400
H        1.97890800     8.40773500     2.61697800
B       -0.68819000     8.31375400     5.53913000
H       -1.56297400     8.93198900     6.02722800
B        1.84177300     6.46403400     4.27015700
H        2.67700000     5.70130400     3.96125200
B        3.64207800     5.83180900     9.61045100
H        3.01145800     4.93753900    10.02737100
B        3.99066000     7.28171700    10.54250600
H        3.65256400     7.36276000    11.66713200
B        5.31858500     6.23287500     9.99360700
H        5.93122200     5.55223600    10.73453800
B        3.92612300     8.66554600     9.44500300
H        3.47302500     9.72816600     9.66058100
B        5.49710300     7.98989600     9.89458000
H        6.24762700     8.59498700    10.57060700
B        5.18787100     8.46860000     8.22028100
H        5.57676100     9.39939600     7.61756500
B        6.04977800     6.95999100     8.54412900
H        7.17851700     6.81107100     8.24496400
B        2.76737500     7.32672800     9.26952600
H        1.60369500     7.45219500     9.33906400
B        4.82160100     7.00578500     7.27622700
H        4.92819600     6.93124800     6.11089400
B        4.90552400     5.63451900     8.38562900
H        5.18505900     4.59764700     7.91965600
H        1.75208700    -0.36266200     7.34868400
H       -1.04847900     8.79838100     2.99827200
H       -2.00480800     6.24242600     4.53705500
