# Supplementary material for: Origin of the 31P NMR Chemical Shift in Lewis Acid Adducts of Triethylphosphine Oxide. Does the Gutmann–Beckett Method Relate to Lewis Acid Strength?
Source: J Am Chem Soc. 2026 Apr 1;148(14):14768–78. doi: 10.1021/jacs.5c17621 (PMC13088190; doi:10.1021/jacs.5c17621)
Supplement: Supplementary file 1 [file ja5c17621_si_001.zip › Geoms/Acids/CH3_3_C.xyz]

13
Final optimized geometry from tBu.inp.out
C       -0.00420400    -0.00732000     0.02642400
C       -0.39513200     1.39237600    -0.02200000
H        0.41074600     2.06638800    -0.29474400
H       -1.30517900     1.55667500    -0.59483700
H       -0.66424300     1.61057400     1.02701700
C       -1.01927700    -1.04589200    -0.06377700
H       -0.97525700    -1.36121800    -1.12107100
H       -0.76892400    -1.93092400     0.51607600
H       -2.02703100    -0.68753900     0.12083100
C        1.40553900    -0.35793100     0.12989900
H        1.79866500    -0.21747700    -0.89032000
H        1.95405400     0.36434900     0.73451600
H        1.59007600    -1.38167400     0.43394400
