# Supplementary material for: Origin of the 31P NMR Chemical Shift in Lewis Acid Adducts of Triethylphosphine Oxide. Does the Gutmann–Beckett Method Relate to Lewis Acid Strength?
Source: J Am Chem Soc. 2026 Apr 1;148(14):14768–78. doi: 10.1021/jacs.5c17621 (PMC13088190; doi:10.1021/jacs.5c17621)
Supplement: Supplementary file 1 [file ja5c17621_si_001.zip › Geoms/Acids/CuBEA.xyz]

94
Final optimized geometry from CuBEA_5MR.inp.out
H        1.45055100    11.29552800    11.61722200
H       -0.44717400     8.80703400    18.34543800
H       -1.03102500    -1.50664200    10.75049000
H       -0.49204600     5.67501800    18.05073800
H       -1.00107200     2.99167400    10.51287500
H       -2.01754300    -0.97128500    15.39456700
H       -0.65018100     0.43661300    18.16794100
H        0.62776500    11.19931300    15.55836100
H        5.22285600    12.29572100     8.89751200
H        1.67111500    12.15025800    17.50884900
H       -2.15204800     2.89035900    15.22360700
H        3.99098600    13.21082200    14.67604200
H        5.56488700     9.46745800     6.80200900
H        2.87520200    13.23829300    11.63209200
H        1.50257100     9.21803100    19.68656300
H        1.24428300     5.11238200    19.60708100
H        5.72300500     0.99669600     6.66800200
H        1.14179500     1.02704000    19.67215000
H        1.66125200    -2.86446600    17.14714600
H        5.56304500    -2.66520200     9.37770300
H        5.85151400     5.18575100     6.90554300
H        5.42955000    11.23951300    14.71866900
H        7.56998200     8.88246500     8.01490200
H        7.85362100    -1.56990900    15.74778900
H        7.53670200     5.75807600     8.54792600
H        7.77389600     2.98738300    16.15947800
H        8.74710300    -1.15215400    10.94677000
H        7.52912500     0.53365300     8.20677100
H        6.12549800    11.60412600    11.02376300
H        8.88895500     3.25140000    11.25162100
O        5.57814700    -1.32709800    14.74912600
O        5.58760300     7.36365600     8.16964000
O        1.30858900    -1.32000700    11.63784300
O        1.51319900     7.18083900    18.20600500
O        3.45371400    -1.38500800    13.17414800
O        3.46416900    11.28898000    13.13320200
O        3.17091200    -1.52043200    15.78399100
O        3.17937000    11.12403300    15.77389400
O        5.64356200     9.80307600     9.30516200
O        3.68609400    -1.43665100    10.54797400
O        3.68565200    11.13078300    10.49121300
O        1.63926900     9.61597600    17.21380300
O        3.92662000     0.73233900    14.68506900
O        2.90209500     0.78415600    11.82402900
O        5.48091000     2.87568500    14.92482600
O        1.29676300     2.88561600    11.69454300
O        3.45072800     2.92858900    13.26822400
O        2.96732400     2.90309900    15.85173500
O        3.74498300     3.04358200    10.67582700
O        5.26643100     5.04653800     9.39248000
O        1.66772000     4.76029700    17.12116400
O        7.11869900     0.78377800    15.15420400
O       -0.28036400     0.78892100    11.38220200
O        7.77704100    -0.98571700    13.27763000
O       -0.81836400    -1.04802300    13.21257500
O        7.77518800     2.86583000    13.58925900
O       -0.97670400     2.77729200    13.02555900
O        5.89851500     2.32169200     8.82628700
O        1.00542500     2.23562400    17.50605400
O       -0.48868500     0.97555400    14.92959500
O        7.73498700     1.08229300    11.61940500
O        0.50390300    -1.38503500    15.47930500
O        5.21432500    -0.26639400     8.75493400
O        6.20982700    -0.99778900    11.14590200
O        1.68510200    -0.36323900    17.63353200
O        0.39225200     3.40698800    15.22636800
O        6.38290700     3.40672400    11.43003700
Al       5.29300500     3.43302500     9.97243000
Si       7.07846600     2.39352600    14.98862400
Si       4.03722000    -0.88419800    14.58841400
Si       4.06912900    11.75240400    14.57047500
Si       6.11046900     8.88778000     8.03211800
Si       2.84196300    -0.83184700    11.77783200
Si       2.82394500    11.77195900    11.71176700
Si       1.01534600     8.72002200    18.40636200
Si       7.11588200    -0.79950900    14.74989600
Si      -0.22486400    -0.79415900    11.71849100
Si       0.94965100     5.65897500    18.28267900
Si      -0.74521800    -0.62539800    14.77451700
Si       6.12077300     0.93135100     8.07663100
Si       7.65624700    -0.53514000    11.71122500
Si       0.76464200     0.82175900    18.27616300
Si       1.49938300     3.31880000    16.41525500
Si       1.73324100    -1.55986600    16.52940300
Si       1.73634300    11.07428600    16.51054700
Si       5.19028400    -1.37162100     9.92422200
Si       5.21416500    11.23999400     9.91974400
Si      -0.25286200     2.39197000    11.61443000
Si      -0.85453400     2.53528000    14.62572700
Si       6.08616900     5.79754400     8.23353500
Si       3.94443200     2.32682400    14.71731800
Si       2.83775700     2.39700600    11.78794200
Si       7.73711800     2.67047700    11.94285100
Cu       5.14440500     4.12479600    12.79338100
