# Supplementary material for: Origin of the 31P NMR Chemical Shift in Lewis Acid Adducts of Triethylphosphine Oxide. Does the Gutmann–Beckett Method Relate to Lewis Acid Strength?
Source: J Am Chem Soc. 2026 Apr 1;148(14):14768–78. doi: 10.1021/jacs.5c17621 (PMC13088190; doi:10.1021/jacs.5c17621)
Supplement: Supplementary file 1 [file ja5c17621_si_001.zip › Geoms/Acids/Et3Si.xyz]

22
Final optimized geometry from Et3Si.inp.out
Si      -0.11830700     0.22960700    -0.31341700
C        0.44616500    -1.51015500    -0.27833000
H        0.11438700    -1.91160300     0.68706800
H       -0.16734000    -2.05129100    -1.00715700
C        1.94337000    -1.74497000    -0.50642800
H        2.54793000    -1.23335700     0.23904000
H        2.25639800    -1.39991600    -1.48905700
H        2.16919200    -2.80539900    -0.44196200
C        1.10142700     1.58620800    -0.35285300
H        1.97022600     1.31874300    -0.95146200
H        0.67363500     2.50404400    -0.75067700
C        1.51356700     1.77777700     1.13551300
H        0.67512400     2.09135900     1.75561400
H        2.27148700     2.55349700     1.19759500
H        1.94118900     0.87237000     1.56502000
C       -1.89920200     0.61146800    -0.13973700
H       -1.98099000     1.42902400     0.58358400
H       -2.19189100     1.07139300    -1.09252700
C       -2.81642500    -0.56513000     0.21479300
H       -2.56327100    -0.99138200     1.18273600
H       -2.75850900    -1.35654100    -0.52890800
H       -3.84909300    -0.23182300     0.26090100
