# Supplementary material for: Origin of the 31P NMR Chemical Shift in Lewis Acid Adducts of Triethylphosphine Oxide. Does the Gutmann–Beckett Method Relate to Lewis Acid Strength?
Source: J Am Chem Soc. 2026 Apr 1;148(14):14768–78. doi: 10.1021/jacs.5c17621 (PMC13088190; doi:10.1021/jacs.5c17621)
Supplement: Supplementary file 1 [file ja5c17621_si_001.zip › Geoms/Acids/GaBr3.xyz]

4
Final optimized geometry from GaBr3.inp.out
Ga       0.00085400    -0.00130800     0.00000500
Br       1.81423000     1.35236300     0.00000200
Br       0.25985100    -2.24818400     0.00000200
Br      -2.07494900     0.89717800     0.00000200
