# Supplementary material for: Origin of the 31P NMR Chemical Shift in Lewis Acid Adducts of Triethylphosphine Oxide. Does the Gutmann–Beckett Method Relate to Lewis Acid Strength?
Source: J Am Chem Soc. 2026 Apr 1;148(14):14768–78. doi: 10.1021/jacs.5c17621 (PMC13088190; doi:10.1021/jacs.5c17621)
Supplement: Supplementary file 1 [file ja5c17621_si_001.zip › Geoms/Acids/GaCl3.xyz]

4
Final optimized geometry from GaCl3.inp.out
Ga       0.00001800     0.00027200    -0.00006200
Cl      -1.84493800     1.03516300    -0.00018800
Cl       1.81945900     1.07924900    -0.00018800
Cl       0.02543800    -2.11505800    -0.00018800
