# Supplementary material for: Origin of the 31P NMR Chemical Shift in Lewis Acid Adducts of Triethylphosphine Oxide. Does the Gutmann–Beckett Method Relate to Lewis Acid Strength?
Source: J Am Chem Soc. 2026 Apr 1;148(14):14768–78. doi: 10.1021/jacs.5c17621 (PMC13088190; doi:10.1021/jacs.5c17621)
Supplement: Supplementary file 1 [file ja5c17621_si_001.zip › Geoms/Acids/GaF3.xyz]

4
Final optimized geometry from GaF3.inp.out
Ga      -0.00005800     0.00069900    -0.01808100
F       -1.60768600     0.63845800    -0.01812000
F        0.24977500    -1.71072900    -0.01809900
F        1.35800800     1.07149300    -0.01808500
