# Supplementary material for: Origin of the 31P NMR Chemical Shift in Lewis Acid Adducts of Triethylphosphine Oxide. Does the Gutmann–Beckett Method Relate to Lewis Acid Strength?
Source: J Am Chem Soc. 2026 Apr 1;148(14):14768–78. doi: 10.1021/jacs.5c17621 (PMC13088190; doi:10.1021/jacs.5c17621)
Supplement: Supplementary file 1 [file ja5c17621_si_001.zip › Geoms/Acids/GaI3.xyz]

4
Final optimized geometry from GaI3.inp.out
I        4.91904900     4.72229200     2.82670400
I        6.67131900     3.99976300     6.65687000
I        9.15055200     5.00635700     3.32710900
Ga       6.91403900     4.56329600     4.26796400
