# Supplementary material for: Origin of the 31P NMR Chemical Shift in Lewis Acid Adducts of Triethylphosphine Oxide. Does the Gutmann–Beckett Method Relate to Lewis Acid Strength?
Source: J Am Chem Soc. 2026 Apr 1;148(14):14768–78. doi: 10.1021/jacs.5c17621 (PMC13088190; doi:10.1021/jacs.5c17621)
Supplement: Supplementary file 1 [file ja5c17621_si_001.zip › Geoms/Acids/GeBr4.xyz]

5
Final optimized geometry from GeBr4.inp.out
Ge       0.00119900    -0.00073900    -0.00045900
Br       1.85567300    -1.06557400     0.78694900
Br      -1.31807800     0.62247700     1.75105400
Br      -1.16499500    -1.40690400    -1.36320600
Br       0.62637100     1.85081800    -1.17427100
