# Supplementary material for: Origin of the 31P NMR Chemical Shift in Lewis Acid Adducts of Triethylphosphine Oxide. Does the Gutmann–Beckett Method Relate to Lewis Acid Strength?
Source: J Am Chem Soc. 2026 Apr 1;148(14):14768–78. doi: 10.1021/jacs.5c17621 (PMC13088190; doi:10.1021/jacs.5c17621)
Supplement: Supplementary file 1 [file ja5c17621_si_001.zip › Geoms/Acids/GeCl4.xyz]

5
Final optimized geometry from GeCl4.inp.out
Ge       0.00008800     0.00002200     0.00001700
Cl      -0.23342500     1.45677200     1.51991500
Cl       0.39623300    -1.88411000     0.88318000
Cl      -1.77815100    -0.11654700    -1.14504200
Cl       1.61530200     0.54389200    -1.25781600
