# Supplementary material for: Origin of the 31P NMR Chemical Shift in Lewis Acid Adducts of Triethylphosphine Oxide. Does the Gutmann–Beckett Method Relate to Lewis Acid Strength?
Source: J Am Chem Soc. 2026 Apr 1;148(14):14768–78. doi: 10.1021/jacs.5c17621 (PMC13088190; doi:10.1021/jacs.5c17621)
Supplement: Supplementary file 1 [file ja5c17621_si_001.zip › Geoms/Acids/GeF4.xyz]

5
Final optimized geometry from GeF4.inp.out
Ge      -0.00036200    -0.00006000     0.00017700
F       -0.86545700    -1.11146500     0.94572500
F        1.07665600    -0.83461000    -1.01048300
F       -1.08140600     0.90002400    -0.94782300
F        0.87057000     1.04611200     1.01240400
