# Supplementary material for: Origin of the 31P NMR Chemical Shift in Lewis Acid Adducts of Triethylphosphine Oxide. Does the Gutmann–Beckett Method Relate to Lewis Acid Strength?
Source: J Am Chem Soc. 2026 Apr 1;148(14):14768–78. doi: 10.1021/jacs.5c17621 (PMC13088190; doi:10.1021/jacs.5c17621)
Supplement: Supplementary file 1 [file ja5c17621_si_001.zip › Geoms/Acids/Ge_C6F5.xyz]

34
Final optimized geometry from Ge_FPh3.inp.out
F       -2.75567100    -0.36251200    -1.26147200
F       -4.38369800    -2.51805900    -1.25122300
F       -1.20932200    -4.91419400     1.25103500
F        0.41760400    -2.75735600     1.26163700
F       -2.59844100     1.00529700     1.25142600
F       -3.66250400     3.48794200     1.24073600
F       -2.34989600     5.49539300     0.00192200
F        0.00760000     5.05939100    -1.23742100
F        1.07061700     2.57591600    -1.24689100
F        2.17550800     1.74646500     1.24984600
F        4.85878100     1.42913800     1.23234300
F        5.93917600    -0.71067700    -0.00786700
F        4.38211900    -2.53690000    -1.24128800
F        1.69909400    -2.21739600    -1.24635300
C       -1.13121900    -1.50926000     0.00054800
C       -2.37571800    -1.47056700    -0.62856200
C       -3.21425800    -2.56376600    -0.64002600
C       -2.80666300    -3.73021400    -0.00040600
C       -1.57339800    -3.80199600     0.63976000
C       -0.75230600    -2.69555000     0.62915800
C       -0.73906100     1.73223700     0.00201700
C       -1.96014600     1.99150200     0.62487700
C       -2.51261800     3.25363200     0.63571600
C       -1.83418400     4.28988400     0.00181200
C       -0.61602700     4.06550100    -0.63203500
C       -0.08387600     2.79469400    -0.62092900
C        1.87464000    -0.22758800     0.00153000
C        2.71035900     0.70106700     0.62249400
C        4.07972200     0.54962300     0.63010900
C        4.63717000    -0.55596000    -0.00464500
C        3.83317000    -1.49988900    -0.63593800
C        2.46641000    -1.32631600    -0.62212400
Ge       0.00239500    -0.00191600     0.00161200
F       -3.59580700    -4.77735300    -0.00092100
