# Supplementary material for: Origin of the 31P NMR Chemical Shift in Lewis Acid Adducts of Triethylphosphine Oxide. Does the Gutmann–Beckett Method Relate to Lewis Acid Strength?
Source: J Am Chem Soc. 2026 Apr 1;148(14):14768–78. doi: 10.1021/jacs.5c17621 (PMC13088190; doi:10.1021/jacs.5c17621)
Supplement: Supplementary file 1 [file ja5c17621_si_001.zip › Geoms/Acids/HB_2_OMe_oCb2.xyz]

54
symmetry c1
C        0.554574000      4.569513000     -1.811103000
C       -0.077459000      2.972887000     -4.099002000
B       -0.585997000      4.640516000     -0.548089000
H       -1.404983000      3.795771000     -0.499174000
C       -1.669382000      3.102881000     -4.499156000
B        1.960226000      5.607580000      0.345856000
H        2.932290000      5.438907000      0.987139000
B       -0.752796000      6.366254000     -0.175945000
H       -1.778613000      6.797886000      0.211183000
C        2.027384000      5.118343000     -1.277345000
B        0.283759000      5.326993000      0.838340000
H        1.468430000      2.528053000     -2.455578000
H        0.006554000      5.016797000      1.940298000
B        1.092940000      6.092666000     -2.351734000
H        1.468587000      6.177495000     -3.460984000
B       -0.581042000      5.840041000     -1.848877000
H       -1.403199000      5.818121000     -2.680897000
B        0.823956000      6.962061000      0.369843000
B        0.293831000      7.266847000     -1.301400000
H        0.034764000      8.337324000     -1.718651000
B        1.964919000      6.782334000     -0.973227000
H        2.940587000      7.397119000     -1.206176000
B        1.091402000      4.178962000     -0.205868000
H        1.441865000      3.075449000     -0.014147000
B        0.645274000      3.319122000     -2.753416000
B        0.914239000      3.312104000     -5.436189000
H        1.943772000      3.847977000     -5.222339000
B       -0.205590000      3.656280000     -6.767920000
H        0.071714000      4.428303000     -7.613138000
B        0.548544000      2.043401000     -6.627041000
H        1.376828000      1.675076000     -7.379829000
B       -1.854329000      3.527259000     -6.131769000
H       -2.777475000      4.206818000     -6.396639000
B       -1.165201000      2.177800000     -7.047705000
H       -1.592849000      1.901073000     -8.110322000
B       -2.105795000      1.868388000     -5.580413000
H       -3.199434000      1.447898000     -5.475828000
B       -0.634834000      0.939033000     -5.886684000
H       -0.675639000     -0.218971000     -6.098697000
B       -0.576335000      4.240898000     -5.155495000
H       -0.596383000      5.331943000     -4.733903000
B       -0.979429000      1.540848000     -4.253408000
H       -1.281590000      0.972315000     -3.269647000
B        0.650679000      1.642821000     -4.918251000
H        1.504808000      1.075203000     -4.343863000
H        0.944136000      7.831931000      1.155468000
C       -2.682022000      3.553800000     -3.470872000
H       -2.278440000      3.505713000     -2.466250000
H       -2.998146000      4.571547000     -3.670089000
H       -3.547002000      2.900215000     -3.524013000
C        3.285150000      4.498398000     -1.847653000
H        3.460149000      3.513633000     -1.427215000
H        3.229970000      4.418904000     -2.930085000
H        4.124945000      5.139325000     -1.597964000
