# Supplementary material for: Origin of the 31P NMR Chemical Shift in Lewis Acid Adducts of Triethylphosphine Oxide. Does the Gutmann–Beckett Method Relate to Lewis Acid Strength?
Source: J Am Chem Soc. 2026 Apr 1;148(14):14768–78. doi: 10.1021/jacs.5c17621 (PMC13088190; doi:10.1021/jacs.5c17621)
Supplement: Supplementary file 1 [file ja5c17621_si_001.zip › Geoms/Acids/InBEA.xyz]

94
Final optimized geometry from InBEA_5MR.inp.out
H        1.45055100    11.29552700    11.61722200
H       -0.44717400     8.80703400    18.34543800
H       -1.03102500    -1.50664200    10.75049000
H       -0.49204600     5.67501800    18.05073800
H       -1.00107200     2.99167400    10.51287500
H       -2.01754300    -0.97128500    15.39456700
H       -0.65018100     0.43661300    18.16794100
H        0.62776500    11.19931300    15.55836100
H        5.22285600    12.29572100     8.89751200
H        1.67111500    12.15025800    17.50884900
H       -2.15204800     2.89035900    15.22360700
H        3.99098600    13.21082200    14.67604200
H        5.56488700     9.46745800     6.80200900
H        2.87520200    13.23829300    11.63209200
H        1.50257100     9.21803100    19.68656300
H        1.24428300     5.11238200    19.60708100
H        5.72300500     0.99669600     6.66800200
H        1.14179500     1.02704000    19.67215000
H        1.66125200    -2.86446600    17.14714600
H        5.56304500    -2.66520200     9.37770300
H        5.85151400     5.18575100     6.90554300
H        5.42955000    11.23951300    14.71866900
H        7.56998200     8.88246500     8.01490200
H        7.85362100    -1.56990900    15.74778900
H        7.53670200     5.75807600     8.54792600
H        7.77389600     2.98738300    16.15947800
H        8.74710300    -1.15215400    10.94677000
H        7.52912500     0.53365300     8.20677100
H        6.12549800    11.60412600    11.02376300
H        8.88895500     3.25140000    11.25162100
O        5.57552400    -1.29141600    14.74360400
O        5.58698100     7.35857700     8.20559200
O        1.31791300    -1.26336900    11.62492400
O        1.51228500     7.17869500    18.20615600
O        3.45356200    -1.32287400    13.16193300
O        3.46944700    11.28701600    13.13202300
O        3.16637400    -1.49423700    15.76706900
O        3.17668100    11.12222100    15.77246400
O        5.64023000     9.79990300     9.31076300
O        3.68736800    -1.46579600    10.54316400
O        3.68409100    11.12764900    10.49273800
O        1.63882600     9.61434800    17.21494000
O        3.92192900     0.77694600    14.67906200
O        2.98034400     0.81939400    11.69912500
O        5.49842900     2.88131200    14.94948200
O        1.30696800     2.87306600    11.66863400
O        3.46978900     2.93479900    13.22280000
O        2.97799500     2.95373100    15.80223300
O        3.72081700     3.16368600    10.64332500
O        5.32461300     5.05234300     9.47597300
O        1.66833700     4.75756000    17.12487700
O        7.15422900     0.79774100    15.14255100
O       -0.31905400     0.79790300    11.39647500
O        7.78183300    -0.98202400    13.27562300
O       -0.80959100    -1.06703600    13.21356600
O        7.78314500     2.88431500    13.58277300
O       -0.96256300     2.80967700    13.02464500
O        5.89140700     2.33632100     8.75304100
O        1.04315300     2.21965700    17.48609000
O       -0.49508600     0.97808400    14.90556600
O        7.71191700     1.09428700    11.60773400
O        0.49821700    -1.37845800    15.49109300
O        5.21070400    -0.25841100     8.76892400
O        6.21385300    -1.00041800    11.14413100
O        1.68567900    -0.38021700    17.65201900
O        0.38216000     3.41478200    15.23845700
O        6.35679400     3.41522200    11.41969900
Al       5.30748000     3.35583900     9.96579900
Si       7.07521100     2.41285800    14.98289400
Si       4.03650300    -0.83103600    14.58318900
Si       4.06834500    11.75201700    14.57428900
Si       6.10907500     8.88997800     8.03713800
Si       2.85824600    -0.79300900    11.75271100
Si       2.82295200    11.77278700    11.71597200
Si       1.01492800     8.71502100    18.40810000
Si       7.12070400    -0.78254700    14.75127000
Si      -0.22847000    -0.78494100    11.71949500
Si       0.94995100     5.65337400    18.28126300
Si      -0.74492000    -0.62547100    14.77227400
Si       6.12101900     0.91109900     8.06425600
Si       7.65711300    -0.52554200    11.71426400
Si       0.77195100     0.82038900    18.27243600
Si       1.52030000     3.32014400    16.39940700
Si       1.73891000    -1.55740100    16.52820100
Si       1.73375900    11.07138200    16.51359600
Si       5.19103100    -1.37901300     9.93219400
Si       5.21070000    11.24361200     9.92283100
Si      -0.24766200     2.40074600    11.61531700
Si      -0.85284600     2.54363300    14.62310300
Si       6.09385200     5.79492600     8.24459700
Si       3.97335700     2.38386300    14.66555200
Si       2.86932800     2.43455200    11.77437100
Si       7.71319100     2.68625600    11.94766300
In       5.09176500     5.48928000    12.04018200
