# Supplementary material for: Origin of the 31P NMR Chemical Shift in Lewis Acid Adducts of Triethylphosphine Oxide. Does the Gutmann–Beckett Method Relate to Lewis Acid Strength?
Source: J Am Chem Soc. 2026 Apr 1;148(14):14768–78. doi: 10.1021/jacs.5c17621 (PMC13088190; doi:10.1021/jacs.5c17621)
Supplement: Supplementary file 1 [file ja5c17621_si_001.zip › Geoms/Acids/InCl3.xyz]

4
Final optimized geometry from InCl3.inp.out
In       0.00102200    -0.00015300    -0.00016100
Cl      -2.22508300    -0.56072100    -0.00031100
Cl       0.62542100     2.20887200    -0.00031000
Cl       1.59970100    -1.64709100    -0.00031000
