# Supplementary material for: Origin of the 31P NMR Chemical Shift in Lewis Acid Adducts of Triethylphosphine Oxide. Does the Gutmann–Beckett Method Relate to Lewis Acid Strength?
Source: J Am Chem Soc. 2026 Apr 1;148(14):14768–78. doi: 10.1021/jacs.5c17621 (PMC13088190; doi:10.1021/jacs.5c17621)
Supplement: Supplementary file 1 [file ja5c17621_si_001.zip › Geoms/Acids/InTf3.xyz]

25
Final optimized geometry from InTf3.inp.out
In      -0.22732100     0.33657900     0.03410200
O        1.39425800     0.85786800    -1.33871100
O       -1.96207200     0.77418900     1.29415700
O       -0.61914300    -1.67825200    -0.72799200
S        0.07763500    -2.39327700     0.38348800
S       -2.73951000     1.48551100     0.23356500
S        1.94033900     1.97349500    -0.50723500
C        1.56725700    -3.13665700    -0.41625100
F        2.33603900    -3.67856300     0.51558900
F        1.17866000    -4.06566400    -1.27558400
F        2.24357800    -2.19052300    -1.05738000
C        3.57270300     1.34241400     0.08265000
F        4.09167900     2.21190300     0.93502400
F        3.40242700     0.17206800     0.68765500
F        4.38119100     1.19195100    -0.95527600
C       -4.15693100     0.35563300    -0.12133100
F       -4.94016200     0.29698200     0.94421100
F       -4.83793400     0.82542200    -1.15502700
F       -3.69504200    -0.85642800    -0.40410700
O       -0.61852500    -3.43747400     1.03517500
O        2.17057900     3.21688400    -1.13948800
O       -1.86720000     1.37660000    -0.97558700
O       -3.27655400     2.75541700     0.54658000
O        1.07817200     1.95892200     0.71301000
O        0.62545400    -1.28748100     1.22626600
