# Supplementary material for: Origin of the 31P NMR Chemical Shift in Lewis Acid Adducts of Triethylphosphine Oxide. Does the Gutmann–Beckett Method Relate to Lewis Acid Strength?
Source: J Am Chem Soc. 2026 Apr 1;148(14):14768–78. doi: 10.1021/jacs.5c17621 (PMC13088190; doi:10.1021/jacs.5c17621)
Supplement: Supplementary file 1 [file ja5c17621_si_001.zip › Geoms/Acids/NbCl5.xyz]

6
Final optimized geometry from NbCl5.inp.out
Nb       0.00000100     0.00028000     0.00056600
Cl       0.00010300     2.07341600     0.91378600
Cl       0.00008200    -1.82735300     1.33954000
Cl       2.31631900    -0.00012500    -0.00116700
Cl      -0.00016400    -0.24618100    -2.25193700
Cl      -2.31629300    -0.00007900    -0.00081100
