# Supplementary material for: Origin of the 31P NMR Chemical Shift in Lewis Acid Adducts of Triethylphosphine Oxide. Does the Gutmann–Beckett Method Relate to Lewis Acid Strength?
Source: J Am Chem Soc. 2026 Apr 1;148(14):14768–78. doi: 10.1021/jacs.5c17621 (PMC13088190; doi:10.1021/jacs.5c17621)
Supplement: Supplementary file 1 [file ja5c17621_si_001.zip › Geoms/Acids/Ph3C.xyz]

34
Final optimized geometry from Ph3C.inp.out
C        0.00034200    -0.00065100     0.00035000
C        1.34148300     0.52176100    -0.00011400
C        2.37252700    -0.16115500     0.67058800
C        1.63779600     1.72213000    -0.67136300
C        3.65204600     0.35240200     0.68172900
C        2.92725600     2.21020000    -0.68346500
C        3.93028300     1.53106600    -0.00111200
H        2.14441400    -1.06149000     1.21981300
H        0.85989200     2.23033100    -1.21987000
H        4.43372600    -0.15839100     1.22269800
H        3.15662400     3.11511000    -1.22484900
H        4.93674000     1.92332500    -0.00160800
C       -0.21838600    -1.42310000     0.00052900
C        0.67291200    -2.28118500    -0.66920700
C       -1.32670300    -1.97315500     0.67015800
C        0.44925900    -3.64166700    -0.68109800
C       -1.52344200    -3.33777300     0.68142400
C       -0.64191800    -4.16928300    -0.00005200
H        1.50325500    -1.86283700    -1.21670300
H       -1.99247900    -1.32414100     1.21769200
H        1.11826900    -4.29375000    -1.22127700
H       -2.35790400    -3.75817700     1.22133900
H       -0.80663900    -5.23683200    -0.00038400
C       -1.12234500     0.90010100     0.00048000
C       -2.31003100     0.55813200    -0.67150400
C       -1.04543500     2.13367300     0.67244700
C       -3.37662500     1.43182700    -0.68328400
C       -2.12923300     2.98592800     0.68403300
C       -3.28907700     2.63928400     0.00031100
H       -2.36181000    -0.36918600    -1.22070700
H       -0.15124800     2.38487200     1.22161800
H       -4.27504600     1.17930900    -1.22518100
H       -2.07705600     3.91775000     1.22582500
H       -4.13137900     3.31555100     0.00022000
