# Supplementary material for: Origin of the 31P NMR Chemical Shift in Lewis Acid Adducts of Triethylphosphine Oxide. Does the Gutmann–Beckett Method Relate to Lewis Acid Strength?
Source: J Am Chem Soc. 2026 Apr 1;148(14):14768–78. doi: 10.1021/jacs.5c17621 (PMC13088190; doi:10.1021/jacs.5c17621)
Supplement: Supplementary file 1 [file ja5c17621_si_001.zip › Geoms/Acids/SbCl5.xyz]

6
Final optimized geometry from SbCl5.inp.out
Sb       0.00005200     0.00002900     0.00023500
Cl      -0.00551200    -1.81473100     1.41088600
Cl      -0.00168500     2.12937300     0.86521600
Cl       0.00705600    -0.31468900    -2.27659300
Cl       2.34281700    -0.00126800     0.00725500
Cl      -2.34277600     0.00118300    -0.00785200
