# Supplementary material for: Origin of the 31P NMR Chemical Shift in Lewis Acid Adducts of Triethylphosphine Oxide. Does the Gutmann–Beckett Method Relate to Lewis Acid Strength?
Source: J Am Chem Soc. 2026 Apr 1;148(14):14768–78. doi: 10.1021/jacs.5c17621 (PMC13088190; doi:10.1021/jacs.5c17621)
Supplement: Supplementary file 1 [file ja5c17621_si_001.zip › Geoms/Acids/SbF5.xyz]

6
Final optimized geometry from SbF5.inp.out
Sb      -0.00000000     0.00013800     0.00038400
F        1.86168700     0.00076200    -0.00024600
F       -0.00083500    -0.21093200    -1.83875400
F        0.00010100     1.69869900     0.73639400
F        0.00070500    -1.48899700     1.10018000
F       -1.86168800     0.00022800     0.00145500
