# Supplementary material for: Origin of the 31P NMR Chemical Shift in Lewis Acid Adducts of Triethylphosphine Oxide. Does the Gutmann–Beckett Method Relate to Lewis Acid Strength?
Source: J Am Chem Soc. 2026 Apr 1;148(14):14768–78. doi: 10.1021/jacs.5c17621 (PMC13088190; doi:10.1021/jacs.5c17621)
Supplement: Supplementary file 1 [file ja5c17621_si_001.zip › Geoms/Acids/Sb_C6F5_4.xyz]

45
Final optimized geometry from Sb_FPh4.inp.out
F        4.93688500     2.85571200     1.84019800
F        3.01756600     4.13198600     0.43501700
F        4.02776200     8.14705600     2.66064200
F        5.96263100     6.85384000     4.08233800
F        8.78269200     3.31140600     6.47195100
F        8.53504900     3.50963700     9.18036800
F        6.26663500     4.54921900    10.22978900
F        4.25700900     5.37662700     8.62524000
F        4.50170500     5.17209100     5.94551400
F        8.31285200     4.00216900     1.41729100
F       10.52319400     5.21226400     0.37548500
F       12.02608800     6.81324900     1.95874200
F       11.34952300     7.22779900     4.54071200
F        9.15567800     6.03730200     5.56654600
C        5.45776000     4.83791400     3.00346700
C        4.71099900     4.14885600     2.06262500
C        3.72923000     4.79233800     1.33138800
C        3.49964800     6.14567700     1.54233000
C        4.24837200     6.85810800     2.47251500
C        5.22024800     6.19037700     3.18625800
C        6.66452900     4.26377300     6.17268300
C        7.67453400     3.83098800     7.01632600
C        7.56207900     3.92138400     8.38708600
C        6.39609500     4.45528800     8.92446700
C        5.36399200     4.88266700     8.09933600
C        5.50514900     4.77929500     6.72746600
C        8.71960800     4.97717900     3.50694300
C        9.07775400     4.79319000     2.18138500
C       10.19018000     5.40068900     1.64000600
C       10.96043200     6.22327000     2.45453600
C       10.61338900     6.43450100     3.78254200
C        9.49100500     5.81209800     4.29799700
Sb       6.99099600     4.00833100     4.13561900
F        2.56740600     6.76302900     0.84996700
C        7.12070800     1.95181100     3.85988100
C        8.26002100     1.28034700     3.44906700
C        5.98539200     1.21860600     4.16440000
C        8.26123100    -0.09692600     3.32364600
C        5.95700800    -0.15454100     4.04905800
C        7.10694000    -0.80920500     3.62200200
F        9.37699800     1.95276900     3.17916500
F        4.89450100     1.87453400     4.58173600
F        9.34945400    -0.73528600     2.93094300
F        4.86652500    -0.84165400     4.33911200
F        7.10315100    -2.11922900     3.50657500
