# Supplementary material for: Origin of the 31P NMR Chemical Shift in Lewis Acid Adducts of Triethylphosphine Oxide. Does the Gutmann–Beckett Method Relate to Lewis Acid Strength?
Source: J Am Chem Soc. 2026 Apr 1;148(14):14768–78. doi: 10.1021/jacs.5c17621 (PMC13088190; doi:10.1021/jacs.5c17621)
Supplement: Supplementary file 1 [file ja5c17621_si_001.zip › Geoms/Acids/SiBr4.xyz]

5
Final optimized geometry from SiBr4.inp.out
Si       0.00025400     0.00023500    -0.00024200
Br      -0.29835600    -0.98202100    -1.93981500
Br      -1.43098700    -0.80567400     1.45557700
Br       2.04577800    -0.37336400     0.70074500
Br      -0.31671900     2.16082700    -0.21625400
