# Supplementary material for: Origin of the 31P NMR Chemical Shift in Lewis Acid Adducts of Triethylphosphine Oxide. Does the Gutmann–Beckett Method Relate to Lewis Acid Strength?
Source: J Am Chem Soc. 2026 Apr 1;148(14):14768–78. doi: 10.1021/jacs.5c17621 (PMC13088190; doi:10.1021/jacs.5c17621)
Supplement: Supplementary file 1 [file ja5c17621_si_001.zip › Geoms/Acids/SiCl4.xyz]

5
Final optimized geometry from SiCl4.inp.out
Si       0.00012400    -0.00013700     0.00007500
Cl      -0.49886700     0.87305700     1.75743400
Cl      -1.57659600    -1.06144900    -0.69806900
Cl       1.57500600    -1.24029900     0.28526300
Cl       0.50036400     1.42842000    -1.34482700
