# Supplementary material for: Origin of the 31P NMR Chemical Shift in Lewis Acid Adducts of Triethylphosphine Oxide. Does the Gutmann–Beckett Method Relate to Lewis Acid Strength?
Source: J Am Chem Soc. 2026 Apr 1;148(14):14768–78. doi: 10.1021/jacs.5c17621 (PMC13088190; doi:10.1021/jacs.5c17621)
Supplement: Supplementary file 1 [file ja5c17621_si_001.zip › Geoms/Acids/SiF4.xyz]

5
Final optimized geometry from SiF4.inp.out
Si      -0.00033300     0.00006500     0.00020400
F        0.95476600    -0.80495500    -0.94636000
F       -0.83101000    -0.99903700     0.87641400
F        0.85067500     0.92958600     0.93168600
F       -0.97409800     0.87434000    -0.86194400
