# Supplementary material for: Origin of the 31P NMR Chemical Shift in Lewis Acid Adducts of Triethylphosphine Oxide. Does the Gutmann–Beckett Method Relate to Lewis Acid Strength?
Source: J Am Chem Soc. 2026 Apr 1;148(14):14768–78. doi: 10.1021/jacs.5c17621 (PMC13088190; doi:10.1021/jacs.5c17621)
Supplement: Supplementary file 1 [file ja5c17621_si_001.zip › Geoms/Acids/SiO2_AlOCF3_3_2.xyz]

37
Final optimized geometry from SiO2_AlOCF3_3_2.inp.out
Si       0.02885900     1.33368100    -0.27070100
O        1.12825600     0.13791900    -0.48872300
H        1.43798200    -0.01118000    -1.38159900
O        0.39370400     2.60928700    -1.19180500
O       -1.49638600     0.92353100    -0.70558800
H       -1.93259800     0.24926000    -0.18614500
O        0.02552200     1.65709000     1.32924400
H        0.86020500     1.56917300     1.78792500
O       -0.19413000     2.93271500    -4.09600800
O       -0.15121400     5.30396300    -2.28875100
Al      -0.01089700     3.58396600    -2.49366200
C       -1.33726800     5.96490500    -2.17057500
C       -2.42351400     4.96462000    -1.65846000
C       -1.75800700     6.52097800    -3.56785800
F       -0.72797600     7.11206700    -4.16129400
F       -2.15135200     5.50489000    -4.34974400
F       -2.76167800     7.39678000    -3.48396200
F       -3.65943500     5.23516600    -2.01686200
F       -2.37222600     4.77776200    -0.35313100
F       -2.10551000     3.72350900    -2.22597600
C        0.83068500     2.65033900    -4.94529900
C        1.27640900     1.16682500    -4.74653700
C        2.02763400     3.60492000    -4.62989700
F        1.88025700     4.80150800    -5.16916100
F        2.01437800     3.80860800    -3.25127000
F        3.21979300     3.13174800    -4.93133400
F        1.93415300     1.05310800    -3.57337200
F        2.08677800     0.73818100    -5.71301000
F        0.22159300     0.36586400    -4.68644100
C        0.36522100     2.87739300    -6.41570400
F       -0.31508400     4.01346200    -6.51699600
F        1.41808800     2.93840100    -7.24311100
F       -0.42474100     1.88250700    -6.81800400
C       -1.18702900     7.12942500    -1.14595500
F       -2.38849900     7.57226700    -0.74963700
F       -0.51604700     6.72217800    -0.07374700
F       -0.52325100     8.15041900    -1.68689600
