# Supplementary material for: Origin of the 31P NMR Chemical Shift in Lewis Acid Adducts of Triethylphosphine Oxide. Does the Gutmann–Beckett Method Relate to Lewis Acid Strength?
Source: J Am Chem Soc. 2026 Apr 1;148(14):14768–78. doi: 10.1021/jacs.5c17621 (PMC13088190; doi:10.1021/jacs.5c17621)
Supplement: Supplementary file 1 [file ja5c17621_si_001.zip › Geoms/Acids/SiO2_BOCb2.xyz]

61
symmetry c1
Si       0.778198000      0.667511000     -0.952064000
O       -0.126862000      0.817624000      0.390828000
H       -0.163058000      1.671205000      0.824162000
O        0.427361000      1.911944000     -1.959187000
O        2.390691000      0.776154000     -0.769726000
H        2.865187000     -0.019380000     -0.529634000
O        0.429360000     -0.772182000     -1.611907000
H       -0.451427000     -1.126702000     -1.494633000
C        0.458969000      4.408718000     -1.715378000
C       -0.122084000      2.972832000     -4.130177000
B       -0.532085000      4.604179000     -0.337030000
H       -1.351027000      3.775842000     -0.145450000
C       -1.689914000      2.988610000     -4.636703000
B        2.097778000      5.599532000      0.172446000
H        3.133924000      5.462997000      0.712712000
B       -0.650424000      6.354750000     -0.097225000
H       -1.624352000      6.834144000      0.361654000
C        1.974823000      4.973154000     -1.408461000
B        0.488188000      5.397757000      0.877976000
H        0.342903000      5.180559000      2.027500000
B        0.936339000      5.881331000     -2.432056000
H        1.192497000      5.885860000     -3.572875000
B       -0.671313000      5.682568000     -1.730460000
H       -1.594668000      5.587456000     -2.446554000
B        0.983845000      6.973066000      0.212356000
B        0.268379000      7.144125000     -1.405863000
H       -0.031364000      8.180291000     -1.879051000
B        1.965328000      6.661888000     -1.231792000
H        2.910428000      7.243062000     -1.622993000
B        1.159262000      4.154983000     -0.155756000
H        1.553122000      3.086862000      0.118672000
B        0.261745000      3.070361000     -2.576475000
B        0.910553000      3.560222000     -5.345042000
H        1.872588000      4.149017000     -5.013252000
B       -0.148401000      3.957552000     -6.707250000
H        0.099868000      4.851841000     -7.432840000
B        0.753364000      2.419587000     -6.689281000
H        1.663688000      2.219936000     -7.410883000
B       -1.811882000      3.604008000     -6.213158000
H       -2.773727000      4.234821000     -6.462198000
B       -0.933740000      2.450266000     -7.232967000
H       -1.255796000      2.270913000     -8.352460000
B       -1.939687000      1.872196000     -5.899210000
H       -2.992623000      1.347058000     -5.929310000
B       -0.363403000      1.128285000     -6.185794000
H       -0.267169000      0.007176000     -6.535179000
B       -0.668674000      4.296126000     -5.063150000
H       -0.861959000      5.321843000     -4.539155000
B       -0.886099000      1.484813000     -4.544361000
H       -1.200350000      0.767938000     -3.671392000
B        0.777728000      1.824732000     -5.024821000
H        1.643039000      1.263190000     -4.458813000
H        1.201341000      7.903279000      0.902238000
C       -2.775928000      3.245062000     -3.614512000
H       -2.421296000      3.062220000     -2.602486000
H       -3.125075000      4.269955000     -3.677528000
H       -3.608609000      2.575199000     -3.805427000
C        3.136018000      4.247098000     -2.051947000
H        3.105106000      3.185206000     -1.820471000
H        3.126579000      4.383596000     -3.128704000
H        4.062294000      4.654892000     -1.659511000
