# Supplementary material for: Origin of the 31P NMR Chemical Shift in Lewis Acid Adducts of Triethylphosphine Oxide. Does the Gutmann–Beckett Method Relate to Lewis Acid Strength?
Source: J Am Chem Soc. 2026 Apr 1;148(14):14768–78. doi: 10.1021/jacs.5c17621 (PMC13088190; doi:10.1021/jacs.5c17621)
Supplement: Supplementary file 1 [file ja5c17621_si_001.zip › Geoms/Acids/SnCl4.xyz]

5
Final optimized geometry from SnCl4.inp.out
Sn       0.00000100     0.00013000    -0.00007500
Cl       0.87364200     1.70878700    -1.24558600
Cl      -2.14272300    -0.42235200    -0.68182700
Cl      -0.00608000     0.59203100     2.20988100
Cl       1.27507800    -1.87840500    -0.28217600
