# Supplementary material for: Origin of the 31P NMR Chemical Shift in Lewis Acid Adducts of Triethylphosphine Oxide. Does the Gutmann–Beckett Method Relate to Lewis Acid Strength?
Source: J Am Chem Soc. 2026 Apr 1;148(14):14768–78. doi: 10.1021/jacs.5c17621 (PMC13088190; doi:10.1021/jacs.5c17621)
Supplement: Supplementary file 1 [file ja5c17621_si_001.zip › Geoms/Acids/SnPh3.xyz]

34
Final optimized geometry from SnPh3.inp.out
Sn      -0.00018700    -0.00214700    -0.00046000
C        1.93112200     0.76319900    -0.00050300
C        2.16756700     2.06123200    -0.46183100
C        2.99406900    -0.01909200     0.45979500
C        3.45686200     2.56584100    -0.46653700
C        4.27853600     0.49769000     0.46182800
C        4.50727400     1.78550800    -0.00314400
H        1.35637300     2.67638800    -0.82625000
H        2.82615200    -1.02261800     0.82569300
H        3.64265300     3.56564600    -0.82897500
H        5.09997900    -0.10236700     0.82330900
H        5.51110300     2.18379100    -0.00431200
C       -1.62718300     1.28984800    -0.00032100
C       -1.47671500     2.60121300     0.45940500
C       -2.87200900     0.84865700    -0.45804100
C       -2.56456200     3.45768300     0.46517800
C       -3.95176000     1.71527400    -0.45886300
C       -3.79684600     3.01461800     0.00454100
H       -0.52142500     2.95539700     0.82162700
H       -3.00268000    -0.16081500    -0.82268500
H       -2.45206200     4.46881800     0.82631600
H       -4.91242800     1.37838700    -0.81820300
H       -4.64224100     3.68662900     0.00661800
C       -0.30426300    -2.05707600    -0.00015500
C        0.70423700    -2.91332100    -0.45128200
C       -1.51785400    -2.58379000     0.45093800
C        0.49479000    -4.28189100    -0.45457600
C       -1.71458400    -3.95425500     0.45416000
C       -0.71083700    -4.79870700    -0.00022200
H        1.64604800    -2.52056700    -0.80889500
H       -2.30503100    -1.93440100     0.80849700
H        1.26991900    -4.94455500    -0.80892600
H       -2.64864100    -4.36350600     0.80850200
H       -0.86926700    -5.86697300    -0.00023000
