# Supplementary material for: Origin of the 31P NMR Chemical Shift in Lewis Acid Adducts of Triethylphosphine Oxide. Does the Gutmann–Beckett Method Relate to Lewis Acid Strength?
Source: J Am Chem Soc. 2026 Apr 1;148(14):14768–78. doi: 10.1021/jacs.5c17621 (PMC13088190; doi:10.1021/jacs.5c17621)
Supplement: Supplementary file 1 [file ja5c17621_si_001.zip › Geoms/Acids/SO3.xyz]

4
Final optimized geometry from SO3.inp.out
S        0.00005800     0.00002500    -0.00162100
O       -0.75285300     1.20276000    -0.00160800
O       -0.66532800    -1.25326300    -0.00160800
O        1.41811700     0.05047700    -0.00160800
