# Supplementary material for: Origin of the 31P NMR Chemical Shift in Lewis Acid Adducts of Triethylphosphine Oxide. Does the Gutmann–Beckett Method Relate to Lewis Acid Strength?
Source: J Am Chem Soc. 2026 Apr 1;148(14):14768–78. doi: 10.1021/jacs.5c17621 (PMC13088190; doi:10.1021/jacs.5c17621)
Supplement: Supplementary file 1 [file ja5c17621_si_001.zip › Geoms/Acids/SZO.xyz]

89
Final optimized geometry from SZO_mimic_BEA.inp.out
H       29.21438200    16.78909300    15.25923400
H       26.38098900    15.08015300    10.79374100
H       28.94112500    20.02678000    10.73343100
C       33.56494100    16.81096400    11.67639900
C       28.91960000    19.28746300     8.14884500
C       24.61355600    16.69165000    12.05376300
C       31.29351500    20.69773500    11.87418300
C       26.82735300    18.03378900    15.53808800
C       31.39289300    15.50762700     8.25571900
C       31.44876000    18.27941200    15.34260100
C       26.58893700    20.57477700    12.02124700
C       26.91603700    15.55546000     8.19631800
O       25.13256200    17.35653600    11.12026900
O       33.04201300    16.19510500    12.65327800
O       27.80763800    19.02976500     8.69170900
O       31.50029200    16.70967900     8.60637900
O       31.51207400    19.90356600    10.92006000
O       26.63931900    16.86354600    15.09282800
O       27.50966700    20.46045100    12.87622200
O       27.78602700    14.77478400     8.66700100
O       30.49106900    19.01576800    14.96914600
O       27.63884300    18.86880600    15.06245000
O       30.38981200    20.57340100    12.74916800
O       30.52593300    14.69676700     8.69986900
O       30.05609400    19.03073200     8.63105500
O       25.25324600    16.01797400    12.91357200
O       32.94945000    17.58581300    10.90217500
O       26.52748500    16.63109800     8.73662500
O       31.72984600    17.14759700    14.86422500
O       26.36462100    19.76935700    11.07662500
O       31.01068300    15.72423200    11.06133000
O       28.95398200    19.13089600    11.06589500
O       29.16439200    16.79285900    14.30404300
O       27.13886500    15.56876000    11.11296100
O       27.60168900    17.62430700    12.50268100
O       29.13127200    15.14929700    12.48054600
O       29.00070300    16.90397100    10.00234300
O       30.54365400    17.83174400    12.43526900
Zr      30.91918800    15.99994400    13.11144400
Zr      27.21810000    17.82195500    10.46747500
Zr      30.80348100    17.86243900    10.37537400
Zr      27.39735200    15.78063600    13.34265900
Zr      29.02671000    18.91032700    13.30984800
Zr      29.19812700    14.96553500    10.40935600
C       32.36696300    14.98114800     7.23954800
H       33.19013100    14.51621500     7.78204900
H       31.89806700    14.22145500     6.62284900
H       32.76376700    15.79064600     6.63684500
C       32.19901200    21.89437100    11.99248000
H       33.05987300    21.59875900    12.59193700
H       32.55676000    22.19797800    11.01429200
H       31.69226100    22.70814700    12.50001100
C       25.66827100    21.75739500    12.14965800
H       25.32042500    22.07262100    11.17138100
H       24.80163700    21.44289500    12.73066800
H       26.15972900    22.56836200    12.67588400
C       25.99663300    18.44895300    16.72072000
H       24.99104600    18.67041100    16.36494300
H       25.92138400    17.62691800    17.42627100
H       26.41071700    19.33369200    17.19042500
C       23.11483600    16.69785000    12.17754100
H       22.65565900    17.09560300    11.27994000
H       22.75890400    15.69343000    12.38801700
H       22.84773500    17.32434500    13.02757400
C       28.88432700    19.94970900     6.79721400
H       29.75842000    20.57796300     6.66106100
H       28.91132200    19.16428200     6.04224300
H       27.96682000    20.51453600     6.67198700
C       26.29806600    15.19182800     6.87365500
H       26.90122600    15.64945800     6.08970300
H       26.31233500    14.11671000     6.73058200
H       25.29083600    15.58835500     6.80176000
C       32.33518100    18.80453600    16.43912300
H       31.81059800    19.54201700    17.03661200
H       32.70019300    17.98599700    17.05107600
H       33.19501100    19.28365300    15.97155100
C       35.03016200    16.58451300    11.43068000
H       35.55176400    16.42927700    12.36953700
H       35.12857400    15.67628200    10.83613600
H       35.45625900    17.41156800    10.87369700
S       27.89104700    12.54607800    12.41206300
S       29.40939000    13.46267800    14.80309200
O       29.13651200    12.57918700    13.46207800
O       27.42948000    11.21035400    12.42271000
O       29.59459500    12.52014900    15.83975300
O       28.25477500    14.35021900    14.96323800
O       26.92586000    13.54617800    12.87403600
O       28.52536100    12.93881700    11.13436100
O       30.63803900    14.21255900    14.46208400
