# Supplementary material for: Origin of the 31P NMR Chemical Shift in Lewis Acid Adducts of Triethylphosphine Oxide. Does the Gutmann–Beckett Method Relate to Lewis Acid Strength?
Source: J Am Chem Soc. 2026 Apr 1;148(14):14768–78. doi: 10.1021/jacs.5c17621 (PMC13088190; doi:10.1021/jacs.5c17621)
Supplement: Supplementary file 1 [file ja5c17621_si_001.zip › Geoms/Acids/TaCl5.xyz]

6
Final optimized geometry from TaCl5.inp.out
Ta       0.00000100    -0.00037500     0.00002800
Cl       0.00001800    -0.98039800    -2.05679800
Cl      -0.00001900     2.27134300     0.17963200
Cl       0.00000600    -1.29346000     1.87599200
Cl      -2.32635600     0.00140400     0.00054100
Cl       2.32635600     0.00144200     0.00059000
