# Supplementary material for: Origin of the 31P NMR Chemical Shift in Lewis Acid Adducts of Triethylphosphine Oxide. Does the Gutmann–Beckett Method Relate to Lewis Acid Strength?
Source: J Am Chem Soc. 2026 Apr 1;148(14):14768–78. doi: 10.1021/jacs.5c17621 (PMC13088190; doi:10.1021/jacs.5c17621)
Supplement: Supplementary file 1 [file ja5c17621_si_001.zip › Geoms/Acids/TiCl4.xyz]

5
Final optimized geometry from TiCl4.inp.out
Ti       0.00002100     0.00011700    -0.00000600
Cl      -1.41438900     0.67394900     1.49819600
Cl       0.95841400    -1.82168600     0.67887800
Cl      -1.04498900    -0.38429300    -1.85987800
Cl       1.50076500     1.53171800    -0.31731100
