# Supplementary material for: Origin of the 31P NMR Chemical Shift in Lewis Acid Adducts of Triethylphosphine Oxide. Does the Gutmann–Beckett Method Relate to Lewis Acid Strength?
Source: J Am Chem Soc. 2026 Apr 1;148(14):14768–78. doi: 10.1021/jacs.5c17621 (PMC13088190; doi:10.1021/jacs.5c17621)
Supplement: Supplementary file 1 [file ja5c17621_si_001.zip › Geoms/Acids/TiI4.xyz]

5
Final optimized geometry from TiI4.inp.out
Ti      -0.00450900     0.00122400    -0.00524000
I        1.66532500    -1.67345800    -0.89781100
I        0.57386200     0.55170100     2.39285800
I       -2.32669600    -0.99096100    -0.09763800
I        0.09186100     2.11184500    -1.39196900
