# Supplementary material for: Origin of the 31P NMR Chemical Shift in Lewis Acid Adducts of Triethylphosphine Oxide. Does the Gutmann–Beckett Method Relate to Lewis Acid Strength?
Source: J Am Chem Soc. 2026 Apr 1;148(14):14768–78. doi: 10.1021/jacs.5c17621 (PMC13088190; doi:10.1021/jacs.5c17621)
Supplement: Supplementary file 1 [file ja5c17621_si_001.zip › Geoms/Acids/WF6.xyz]

7
Final optimized geometry from WF6.inp.out
W        0.00000500    -0.00001800     0.00003200
F        0.70272400     1.55762400    -0.67038300
F       -1.30421100     0.03247500    -1.29135800
F        1.08378400    -0.97111500    -1.11881700
F       -0.70269000    -1.55766800     0.67046200
F        1.30419500    -0.03250500     1.29144400
F       -1.08377600     0.97106000     1.11889800
