# Supplementary material for: Origin of the 31P NMR Chemical Shift in Lewis Acid Adducts of Triethylphosphine Oxide. Does the Gutmann–Beckett Method Relate to Lewis Acid Strength?
Source: J Am Chem Soc. 2026 Apr 1;148(14):14768–78. doi: 10.1021/jacs.5c17621 (PMC13088190; doi:10.1021/jacs.5c17621)
Supplement: Supplementary file 1 [file ja5c17621_si_001.zip › Geoms/Acids/ZnBEA_T2T7.xyz]

94
Final optimized geometry from ZnBEA_5MR.inp.out
H        1.45055100    11.29552700    11.61722200
H       -0.44717400     8.80703400    18.34543800
H       -1.03102500    -1.50664200    10.75049000
H       -0.49204600     5.67501800    18.05073800
H       -1.00107200     2.99167400    10.51287500
H       -2.01754300    -0.97128500    15.39456700
H       -0.65018100     0.43661300    18.16794100
H        0.62776500    11.19931300    15.55836100
H        5.22285600    12.29572200     8.89751100
H        1.67111500    12.15025800    17.50884900
H       -2.15204800     2.89035900    15.22360700
H        3.99098600    13.21082200    14.67604200
H        5.56488700     9.46745800     6.80200900
H        2.87520200    13.23829300    11.63209200
H        1.50257100     9.21803100    19.68656300
H        1.24428300     5.11238200    19.60708100
H        5.72300500     0.99669600     6.66800200
H        1.14179500     1.02704000    19.67215000
H        1.66125200    -2.86446600    17.14714600
H        5.56304500    -2.66520200     9.37770300
H        5.85151300     5.18575100     6.90554300
H        5.42955000    11.23951300    14.71866900
H        7.56998200     8.88246500     8.01490200
H        7.85362100    -1.56990900    15.74778900
H        7.53670200     5.75807600     8.54792600
H        7.77389600     2.98738300    16.15947800
H        8.74710300    -1.15215400    10.94677000
H        7.52912500     0.53365300     8.20677100
H        6.12549800    11.60412600    11.02376300
H        8.88895500     3.25140000    11.25162100
O        5.60295600    -1.46683300    14.72524500
O        5.58686100     7.36480700     8.17426900
O        1.30089900    -1.32003300    11.64130300
O        1.51610100     7.19363800    18.23134000
O        3.46557800    -1.47033000    13.14645900
O        3.46792200    11.28878800    13.13189900
O        3.17234800    -1.61514700    15.76287800
O        3.17811500    11.12431700    15.77280100
O        5.64266500     9.80378100     9.30687800
O        3.66894000    -1.43042000    10.52815100
O        3.68414500    11.13078500    10.49089800
O        1.63886700     9.61794600    17.21413500
O        4.02976100     0.60711900    14.65373400
O        2.90705800     0.76901900    11.82614800
O        5.58022000     2.97102300    14.72452100
O        1.29626800     2.87426400    11.58101300
O        3.36431700     2.96278600    13.27660200
O        2.91983500     2.84466400    16.08702200
O        3.85106700     3.04634100    10.80228300
O        5.29499400     5.04417500     9.40695900
O        1.63299900     4.81186500    17.11619000
O        7.05993400     0.76945600    15.16729800
O       -0.29557700     0.78362200    11.39012100
O        7.78277600    -0.94262900    13.28171300
O       -0.83180800    -1.05684700    13.21426500
O        7.89989100     2.78256800    13.58364900
O       -0.92937300     2.79318000    13.03328800
O        5.92729600     2.31570100     8.83669800
O        0.84069600     2.31904500    17.60082400
O       -0.48919500     0.97197500    14.92140200
O        7.72313700     1.06673400    11.54993900
O        0.50551400    -1.39896100    15.46506400
O        5.21550000    -0.26244500     8.76236200
O        6.19979400    -1.01477500    11.15041800
O        1.69119800    -0.29516500    17.55987400
O        0.39357000     3.40735700    15.25280900
O        6.41020000     3.40237400    11.49490800
Al       5.31920100     3.43049300     9.95758900
Al       3.89327000     2.26518600    14.85185800
Si       7.11571600     2.37530900    14.97418100
Si       4.05873900    -0.97441000    14.57409500
Si       4.06866200    11.75240200    14.57224500
Si       6.11012300     8.89301000     8.03409200
Si       2.83975400    -0.85607200    11.78998700
Si       2.82315200    11.77246300    11.71395400
Si       1.01315000     8.72617700    18.41076100
Si       7.08894100    -0.82396800    14.75477500
Si      -0.23362900    -0.79983300    11.72674700
Si       0.93910700     5.67629600    18.29730500
Si      -0.74385300    -0.62894700    14.77712600
Si       6.12477100     0.91956600     8.07599400
Si       7.64665700    -0.55599800    11.70798700
Si       0.74837100     0.84368800    18.27574400
Si       1.46054100     3.33008100    16.49396600
Si       1.74032800    -1.55621900    16.51733800
Si       1.73474100    11.07385700    16.51168400
Si       5.17591600    -1.37861000     9.92670000
Si       5.21174500    11.24270300     9.92190200
Si      -0.26082300     2.38605500    11.60722700
Si      -0.84025100     2.54062800    14.64121500
Si       6.09167700     5.80515300     8.23017000
Si       2.81007300     2.37906900    11.81428700
Si       7.80089000     2.61955100    11.95317400
Zn       5.13821300     3.61999000    12.86728700
