# Supplementary material for: Origin of the 31P NMR Chemical Shift in Lewis Acid Adducts of Triethylphosphine Oxide. Does the Gutmann–Beckett Method Relate to Lewis Acid Strength?
Source: J Am Chem Soc. 2026 Apr 1;148(14):14768–78. doi: 10.1021/jacs.5c17621 (PMC13088190; doi:10.1021/jacs.5c17621)
Supplement: Supplementary file 1 [file ja5c17621_si_001.zip › Geoms/Acids/ZnBEA_T7T7.xyz]

94
Final optimized geometry from ZnBEA_sep.inp.out
H        1.45055100    11.29552800    11.61722200
H       -0.44717400     8.80703400    18.34543800
H       -1.03102500    -1.50664200    10.75049000
H       -0.49204600     5.67501800    18.05073800
H       -1.00107200     2.99167400    10.51287500
H       -2.01754300    -0.97128500    15.39456700
H       -0.65018100     0.43661300    18.16794100
H        0.62776500    11.19931300    15.55836100
H        5.22285600    12.29572100     8.89751200
H        1.67111500    12.15025800    17.50884900
H       -2.15204800     2.89035900    15.22360700
H        3.99098600    13.21082200    14.67604200
H        5.56488700     9.46745800     6.80200900
H        2.87520200    13.23829300    11.63209200
H        1.50257100     9.21803100    19.68656300
H        1.24428300     5.11238200    19.60708100
H        5.72300500     0.99669600     6.66800200
H        1.14179500     1.02704000    19.67215000
H        1.66125200    -2.86446600    17.14714600
H        5.56304500    -2.66520200     9.37770300
H        5.85151400     5.18575100     6.90554300
H        5.42955000    11.23951300    14.71866900
H        7.56998200     8.88246500     8.01490200
H        7.85362100    -1.56990900    15.74778900
H        7.53670200     5.75807600     8.54792600
H        7.77389600     2.98738300    16.15947800
H        8.74710300    -1.15215400    10.94677000
H        7.52912500     0.53365300     8.20677100
H        6.12549800    11.60412600    11.02376300
H        8.88895500     3.25140000    11.25162100
O        5.58734100    -1.42029400    14.74667400
O        5.58765900     7.36633200     8.18053500
O        1.30764200    -1.31644800    11.64464800
O        1.51608800     7.21172100    18.29991700
O        3.47122600    -1.38782700    13.15716600
O        3.47489800    11.28884300    13.13050000
O        3.15540600    -1.52031600    15.78193500
O        3.17454000    11.12392300    15.77295800
O        5.64243100     9.80486600     9.30949100
O        3.67510900    -1.44795700    10.53564100
O        3.68177200    11.13103900    10.49071900
O        1.63439000     9.61673100    17.21664400
O        4.07831900     0.67956500    14.64162700
O        2.94464600     0.78532100    11.76137700
O        5.53040300     2.88728000    14.66179200
O        1.27233000     2.87782200    11.65758800
O        3.35613500     2.86115900    13.38199700
O        3.17213800     2.82464200    16.03785600
O        3.87077100     3.17378500    10.98593900
O        5.28667900     5.03333700     9.39361700
O        1.74689000     4.93493900    17.09446000
O        7.07939700     0.76770500    15.15239400
O       -0.25481100     0.77440800    11.36487200
O        7.76590400    -0.97299800    13.27568400
O       -0.82638900    -1.07688400    13.21186900
O        7.87971400     2.82697500    13.59418400
O       -1.06673800     2.74075800    12.98648900
O        5.84071600     2.25965800     8.89081800
O        0.88826500     2.25821900    17.54277100
O       -0.50484700     0.97486100    14.86756100
O        7.72895900     1.07160500    11.59695900
O        0.50695600    -1.38619700    15.46242000
O        5.20413700    -0.30265200     8.72717300
O        6.19859300    -0.98538600    11.13163800
O        1.67509100    -0.34681700    17.63373600
O        0.44760800     3.40809800    15.03674900
O        6.42236900     3.41569600    11.48987800
Al       5.30596300     3.43819600     9.97563500
Al       1.52264700     3.38299800    16.41790600
Si       7.12105500     2.36633100    14.97011200
Si       4.04694300    -0.94323300    14.59572500
Si       4.06600500    11.75115100    14.57824400
Si       6.10978100     8.89947800     8.03703900
Si       2.83480000    -0.84691800    11.77299700
Si       2.82238300    11.77293000    11.71885200
Si       1.00738000     8.72661500    18.42348100
Si       7.09499200    -0.83105800    14.75248200
Si      -0.23960300    -0.80315700    11.73182600
Si       0.96908100     5.67189300    18.27742800
Si      -0.75075800    -0.61448500    14.77650900
Si       6.10922000     0.90016600     8.07804600
Si       7.64616700    -0.55564200    11.70664100
Si       0.74019300     0.86607200    18.28144700
Si       1.70723800    -1.54018100    16.55166900
Si       1.72944300    11.06710000    16.51786400
Si       5.17427200    -1.38689500     9.91905700
Si       5.20780200    11.24623500     9.92517600
Si      -0.30621900     2.37335000    11.62139600
Si      -0.83801000     2.56561200    14.61288300
Si       6.09137600     5.81082300     8.22602800
Si       3.94327600     2.24734000    14.83504500
Si       2.76908600     2.37485800    11.86374700
Si       7.80247200     2.63267900    11.96199100
Zn       5.06491300     3.67237600    12.78105400
