# Supplementary material for: Origin of the 31P NMR Chemical Shift in Lewis Acid Adducts of Triethylphosphine Oxide. Does the Gutmann–Beckett Method Relate to Lewis Acid Strength?
Source: J Am Chem Soc. 2026 Apr 1;148(14):14768–78. doi: 10.1021/jacs.5c17621 (PMC13088190; doi:10.1021/jacs.5c17621)
Supplement: Supplementary file 1 [file ja5c17621_si_001.zip › Geoms/Acids/ZrCl4.xyz]

5
Final optimized geometry from ZrCl4.inp.out
Zr       0.00027500    -0.00003600    -0.00123700
Cl      -1.16295900    -1.92781100     0.57776100
Cl       1.80107000     0.27683100     1.44249600
Cl      -1.41444500     1.83705400     0.16509700
Cl       0.77570000    -0.18618500    -2.18494100
