# Supplementary material for: Origin of the 31P NMR Chemical Shift in Lewis Acid Adducts of Triethylphosphine Oxide. Does the Gutmann–Beckett Method Relate to Lewis Acid Strength?
Source: J Am Chem Soc. 2026 Apr 1;148(14):14768–78. doi: 10.1021/jacs.5c17621 (PMC13088190; doi:10.1021/jacs.5c17621)
Supplement: Supplementary file 1 [file ja5c17621_si_001.zip › Geoms/Adducts/AgBEA.xyz]

117
Coordinates from ORCA-job AgBEA_5MR E -11090.233124323930
  H           1.45055092720500     11.29552789054659     11.61722202324258
  H          -0.44717408204196      8.80703398697545     18.34543794281833
  H          -1.03102500004256     -1.50664204426367     10.75049001883740
  H          -0.49204609649636      5.67501802739117     18.05073793838498
  H          -1.00107203556817      2.99167406122378     10.51287493812177
  H          -2.01754300784629     -0.97128499526584     15.39456699932467
  H          -0.65018094744064      0.43661303178758     18.16794103012042
  H           0.62776499022040     11.19931299503165     15.55836096563518
  H           5.22285605507036     12.29572088675852      8.89751219288856
  H           1.67111501262547     12.15025801198671     17.50884903299669
  H          -2.15204800317864      2.89035899078421     15.22360702231559
  H           3.99098600785628     13.21082193447221     14.67604199386395
  H           5.56488700879483      9.46745800628388      6.80200899462216
  H           2.87520205753666     13.23829312383952     11.63209197707363
  H           1.50257108381437      9.21803102109163     19.68656306762448
  H           1.24428308127558      5.11238198529165     19.60708106406853
  H           5.72300501350153      0.99669600844817      6.66800100937982
  H           1.14179495171739      1.02703997520205     19.67214996055325
  H           1.66125200841889     -2.86446599848482     17.14714599810160
  H           5.56304501671704     -2.66520194504588      9.37770403051905
  H           5.85151396497798      5.18575101399942      6.90554300338651
  H           5.42954998297691     11.23951304101323     14.71866900813695
  H           7.56998200034444      8.88246500069314      8.01490200491451
  H           7.85362097448518     -1.56990902486488     15.74778898808433
  H           7.53670203801632      5.75807601111821      8.54792600697306
  H           7.77389600894491      2.98738305937231     16.15947806623704
  H           8.74710301838149     -1.15215402921860     10.94676995516114
  H           7.52912499306852      0.53365298570630      8.20677097728099
  H           6.12549793604083     11.60412602249506     11.02376283594980
  H           8.88895500765209      3.25139996530426     11.25162093396213
  O           5.58418381159435     -1.31877020198845     14.73946682528162
  O           5.58543993518534      7.35756658947459      8.18983683969952
  O           1.30528376610889     -1.33908581468552     11.63727886582645
  O           1.50933415006044      7.17513753055669     18.18599118039911
  O           3.45414840511561     -1.37462206340961     13.16907937911156
  O           3.46963127140296     11.30919234440782     13.12729182284300
  O           3.17454018448862     -1.52188393615790     15.77402111429040
  O           3.17365366943448     11.11330205337351     15.76021285594428
  O           5.63663996624641      9.79936187561204      9.30286539649074
  O           3.68481833744201     -1.47128642360209     10.54483168211825
  O           3.68174492379698     11.12493590880306     10.48766352108238
  O           1.64334069571955      9.60942221854895     17.20866733576963
  O           3.92864703991591      0.73893785121537     14.69016364050047
  O           2.88791265213899      0.76734656035615     11.75535203967159
  O           5.48570291109342      2.85924827929412     14.95889691567191
  O           1.30489618946527      2.88631026945548     11.66872582214454
  O           3.44840583533027      2.87752646267485     13.22368585781862
  O           2.97037820423964      2.91478135281122     15.80696524524606
  O           3.70701848144423      3.01889437462145     10.59800393697363
  O           5.29359498131237      5.04816357814393      9.43431904938776
  O           1.66666481203511      4.74937016085556     17.11634461627109
  O           7.14544422438272      0.78987024733128     15.15062352730588
  O          -0.28347784448235      0.78517124418565     11.38977499955512
  O           7.78699107178640     -0.97643799775397     13.27413445363051
  O          -0.81888910314842     -1.05248319411316     13.21455699653189
  O           7.78293133978461      2.87175925644718     13.58835310637046
  O          -0.96328979437586      2.79184591147234     13.02053694332397
  O           5.90602447719343      2.34366151479718      8.79795242794128
  O           1.02250741411281      2.22505358325882     17.49596392923482
  O          -0.49132335618794      0.97912416993007     14.92385366724533
  O           7.69420314567755      1.09724159974182     11.60593808912885
  O           0.50339950306715     -1.37929469656469     15.48556987969750
  O           5.21196310992015     -0.25226116632516      8.77265737987741
  O           6.21071098594320     -1.00858408365700     11.14884917290414
  O           1.68903228132079     -0.37386453582360     17.64098912451020
  O           0.38387733574525      3.42006739689810     15.23115990854252
  O           6.39034204033297      3.45591524615781     11.41753334743563
  Al          5.28556541441373      3.38874546137555      9.99939415886097
  Si          7.06877971296231      2.40550275589379     14.98493524576527
  Si          4.04306040384046     -0.86736351169796     14.58206285756902
  Si          4.07440639287967     11.75748343020633     14.56857198851387
  Si          6.10956663223369      8.88444531039869      8.03342747156340
  Si          2.84075428624719     -0.84225351927517     11.76620221759128
  Si          2.82700935088663     11.77788205168474     11.70455049782274
  Si          1.01527527490451      8.71244991245264     18.40628568981500
  Si          7.12269686617932     -0.78786292581486     14.74866669393242
  Si         -0.22122961434954     -0.79981837135437     11.72044715740532
  Si          0.95006303757314      5.64438859202377     18.27640947366290
  Si         -0.74340283312106     -0.62489293457672     14.77461034600307
  Si          6.12029389521837      0.93345683175509      8.07855767938185
  Si          7.65304197452065     -0.52335595909526     11.71084683492976
  Si          0.77057954951212      0.81504001580131     18.27301422180477
  Si          1.51755202772976      3.29978552990489     16.39691225900363
  Si          1.74292027698573     -1.56150851682731     16.52450941302028
  Si          1.73670881085479     11.07282775222555     16.51248029923217
  Si          5.18937037383804     -1.37567794902441      9.92986564904299
  Si          5.21523366507175     11.23729148250412      9.92013787905533
  Si         -0.23809892821341      2.38934133627135     11.60884652675430
  Si         -0.85266992290853      2.53820069617591     14.62018243643790
  Si          6.08815530857788      5.78895516233975      8.23812496587502
  Si          3.96773688699308      2.34462524647139     14.65889730265953
  Si          2.85868964921736      2.38648796705555     11.77123708110091
  Si          7.71693543718435      2.68822143071202     11.94896042022202
  Ag          5.93065993178304      5.65256604742831     11.87581586507133
  O           4.83268383306151      7.36529470330452     12.68385834075635
  P           3.44707548316172      6.94766843442276     13.15230312899699
  C           2.44622432048088      8.34612327431684     13.66813713009700
  H           3.01817986026452      8.88063745310467     14.42291339236569
  H           2.35475042125190      9.01298803827795     12.81528073727330
  C           1.07532935226900      7.93919007504167     14.20898403574405
  H           1.16782508910401      7.30438496476658     15.08790938629408
  H           0.49237483186471      7.40334260184555     13.46284123336912
  H           0.51090941580095      8.82212986079259     14.49845865911220
  C           2.54419775967080      6.08644557432238     11.85809942379919
  H           3.12797740812926      5.20133021268342     11.60654629959848
  H           1.59930958201796      5.72312989617625     12.25982923757275
  C           2.35341971802210      6.94705230348751     10.60998297242579
  H           3.30776154367224      7.32498182426517     10.25043339810594
  H           1.69806870701291      7.79522407132099     10.80206370623779
  H           1.91207729601205      6.35097734206941      9.81565196574463
  C           3.55510904346684      5.85480777961799     14.56961660911876
  H           2.57074628580845      5.43574162288931     14.76130980083179
  H           4.19484371223142      5.03627582671945     14.24755674110974
  C           4.13416005671375      6.53345573115225     15.80688340140729
  H           3.45916680612609      7.28877360066969     16.20286709111240
  H           5.08673490483316      7.00735756005345     15.57749972784722
  H           4.29502525244291      5.79590258815850     16.58841586704078
