# Supplementary material for: Origin of the 31P NMR Chemical Shift in Lewis Acid Adducts of Triethylphosphine Oxide. Does the Gutmann–Beckett Method Relate to Lewis Acid Strength?
Source: J Am Chem Soc. 2026 Apr 1;148(14):14768–78. doi: 10.1021/jacs.5c17621 (PMC13088190; doi:10.1021/jacs.5c17621)
Supplement: Supplementary file 1 [file ja5c17621_si_001.zip › Geoms/Adducts/AlBr3.xyz]

27
Coordinates from ORCA-job AlBr3 E -8619.828383849812
  Al          0.84988842584670     -0.01789537050669      0.00008224404880
  Br          0.63308827066592      0.30417116833512     -2.28297763299446
  Br          1.85782263321103      1.76783996344883      1.02115093275529
  Br          1.69931315687047     -2.07538219708138      0.51280613146611
  O          -0.83346703183339     -0.03194038053044      0.63053848661288
  C          -2.80840298851366     -0.46847340063505     -1.23119353474257
  H          -3.86972866481917     -0.25642472451393     -1.36544979945790
  H          -2.25795502682268      0.09217528465494     -1.98520118127081
  C          -2.50124808212093     -1.96170052940213     -1.34869023165223
  H          -3.07458287566110     -2.54852750460073     -0.63311050979302
  H          -1.44370930386064     -2.15385326193408     -1.18272146038876
  H          -2.75022850176291     -2.31290709142226     -2.34630476600575
  C          -3.23765796204745     -0.62390207963855      1.65426205631172
  H          -2.87103292545540     -1.64986750594948      1.67553328258980
  H          -2.91997481978374     -0.16260218381669      2.58952184338713
  C          -4.75539445496860     -0.57512355072178      1.48901048563214
  H          -5.23737433555719     -1.08163642103471      2.32108078716776
  H          -5.07230479224887     -1.07066981071734      0.57368566582563
  H          -5.12622120163846      0.44759603576261      1.46743274716713
  C          -2.70566017901099      1.95346366929226      0.40061397603535
  H          -3.77231672006228      2.05737489347190      0.19764015746119
  H          -2.53715750416787      2.27527064806032      1.42915277528217
  C          -1.86531214887086      2.78449627414414     -0.57107295878836
  H          -2.14818898192245      3.83139798797269     -0.49674063289722
  H          -2.00790984744999      2.46824970306310     -1.60140350548356
  H          -0.80645025821354      2.70356742287193     -0.33933695065564
  P          -2.31328322440193      0.20258261752738      0.35557982858719
