# Supplementary material for: Origin of the 31P NMR Chemical Shift in Lewis Acid Adducts of Triethylphosphine Oxide. Does the Gutmann–Beckett Method Relate to Lewis Acid Strength?
Source: J Am Chem Soc. 2026 Apr 1;148(14):14768–78. doi: 10.1021/jacs.5c17621 (PMC13088190; doi:10.1021/jacs.5c17621)
Supplement: Supplementary file 1 [file ja5c17621_si_001.zip › Geoms/Adducts/AlCl3.xyz]

27
Coordinates from ORCA-job AlCl3 E -2278.147629953911
  Cl         -1.44684477312694      0.20455859525805      1.64866960094021
  Cl          0.97606154383798     -1.68293323669225     -0.20657074691696
  Cl          1.18568424086381      1.85751862212467     -0.13611243090387
  Al         -0.10989215214817      0.15729141690660      0.01122639340173
  H          -0.08231093451704     -2.02039398169012     -2.97050779488469
  H          -1.82355392534973     -2.04606923813018     -3.08865815874374
  H           0.05055128885506     -1.30888407408108     -5.42963496157880
  H          -1.70518299260647     -1.41509769166064     -5.53076941088116
  H          -0.75065616129054     -2.85782253348724     -5.23288988523186
  H          -2.35442710112213      0.81219526876750     -4.81569030310520
  H          -3.28025340876279      0.34336670947090     -3.39622175856035
  H          -1.72623321943028      2.98408956987997     -3.70986935520023
  H          -2.55880788099162      2.48579285831674     -2.23938838206116
  H          -3.47498678263912      2.80465843348103     -3.71079038064176
  H           0.31812674170249      1.17198771709122     -4.68481757186813
  H           0.50608593278669      1.94214809115886     -3.11356330622682
  H           1.81235602562852     -0.72129812108178     -3.93013707539480
  H           1.95277051738115      0.01922686397854     -2.33774159513329
  H           2.62709330426271      0.82704151774317     -3.74307022886517
  C          -0.92754986294694     -1.58288717130279     -3.50226907799596
  C          -0.82819165677190     -1.79653895991604     -5.01203761937699
  C          -2.41855781313342      0.92061124028513     -3.73317114391600
  C          -2.54950452264441      2.38810773359684     -3.32199413349439
  C           0.48453517091341      0.97897314133657     -3.62371197560356
  C           1.79377072345479      0.22399400679200     -3.39203133122470
  O          -1.11462852110032      0.24076205026284     -1.48601233044861
  P          -0.97755909210493      0.13840216259103     -3.00180890608348
