# Supplementary material for: Origin of the 31P NMR Chemical Shift in Lewis Acid Adducts of Triethylphosphine Oxide. Does the Gutmann–Beckett Method Relate to Lewis Acid Strength?
Source: J Am Chem Soc. 2026 Apr 1;148(14):14768–78. doi: 10.1021/jacs.5c17621 (PMC13088190; doi:10.1021/jacs.5c17621)
Supplement: Supplementary file 1 [file ja5c17621_si_001.zip › Geoms/Adducts/AlF3.xyz]

27
Coordinates from ORCA-job AlF3 E -1197.085617183662
  Al          1.97015654556579     -0.07394342154044      0.23215040013345
  F           2.65831649963742     -1.47234600253376      0.81409928487244
  F           1.75820770829876     -0.08039751439706     -1.44231096202323
  F           2.61578852432894      1.36331377199430      0.78280315628616
  O           0.24356545211854     -0.08142748522216      0.81744979839674
  C          -1.41876967546646      1.86912817370831     -0.17673561365327
  H          -2.34336191366858      1.93699144357338     -0.75146060965420
  H          -1.60337552145798      2.33780587105214      0.79069705838076
  C          -0.25648721370070      2.55569890394340     -0.89926713068678
  H          -0.51386696686867      3.59156452264372     -1.10562624710671
  H          -0.02325038724016      2.06813291763683     -1.84257366163559
  H           0.64371687892847      2.54303720669003     -0.28988349433733
  C          -1.23222718506442     -0.76242125458106     -1.40877015362583
  H          -2.21797482505381     -0.56288321886178     -1.83020599755417
  H          -0.48454135301975     -0.32311641855187     -2.06693748083423
  C          -0.97369764621586     -2.25990181557313     -1.24162904289321
  H           0.00467771930644     -2.43646826596581     -0.80123308695353
  H          -0.99508218314011     -2.75031397413434     -2.21115050615742
  H          -1.72550265425083     -2.73214860949487     -0.61116427792517
  C          -2.37481115944636     -0.47481119580346      1.26503067452760
  H          -2.09554832710442     -1.49777062942776      1.51573485842218
  H          -2.26883608899918      0.10839463009680      2.17994907502459
  C          -3.79809276309843     -0.40348068318683      0.71539523044223
  H          -4.50545816802039     -0.76096753324239      1.45925426157303
  H          -3.91253324330710     -1.02218166329729     -0.17234431822049
  H          -4.07941816558024      0.61542622132546      0.45666505122286
  P          -1.10615076928089      0.12818968214964      0.14418782797914
