# Supplementary material for: Origin of the 31P NMR Chemical Shift in Lewis Acid Adducts of Triethylphosphine Oxide. Does the Gutmann–Beckett Method Relate to Lewis Acid Strength?
Source: J Am Chem Soc. 2026 Apr 1;148(14):14768–78. doi: 10.1021/jacs.5c17621 (PMC13088190; doi:10.1021/jacs.5c17621)
Supplement: Supplementary file 1 [file ja5c17621_si_001.zip › Geoms/Adducts/AlI3.xyz]

27
Coordinates from ORCA-job AlI3 E -1790.684502135566
  Al         -0.46197549612923     -0.03908358015953      0.08894196446939
  I          -2.02163783208323      1.54515889497497     -1.07564360615434
  I           0.00453561288690      0.65860796819156      2.48445436211256
  I          -1.02421665367058     -2.47872390760697     -0.10092003753814
  O           1.09732041440137      0.13799821810759     -0.78158961727782
  C           2.83438083822442      2.21999860896614     -1.08814286500706
  H           3.90834106282768      2.40939397008385     -1.07345352995641
  H           2.48061324343620      2.42612590925282     -2.09910869848295
  C           2.09531804928570      3.08884298263904     -0.06845646465426
  H           2.27244912802079      4.13937294963501     -0.28381688234058
  H           2.42780892516267      2.89101900190975      0.94763743745211
  H           1.02364444907694      2.91074694285602     -0.10962818805584
  C           3.30588243597561     -0.43943842793016     -2.19181641437998
  H           3.01855252339232     -1.48106928386716     -2.04990721103171
  H           2.78534810021390     -0.09352460089193     -3.08502796420561
  C           4.81989060042598     -0.28758817099844     -2.32718294937629
  H           5.33835936938904     -0.66593680759957     -1.44859343493099
  H           5.10959283197034      0.75133778513795     -2.47138465758012
  H           5.17530051646459     -0.84992176119301     -3.18656664518180
  C           3.40626636575112     -0.02151487686262      0.69875513288858
  H           4.45147672047886      0.28047637105713      0.62294374667263
  H           2.94766962440088      0.56538805485433      1.49392288838139
  C           3.25996854050453     -1.51599469064132      0.98693326890162
  H           3.69788938483060     -1.75021240317594      1.95327209453897
  H           3.76159651327905     -2.12167825221783      0.23435269815675
  H           2.21226835938853     -1.80750770321105      1.01761427342217
  P           2.58490879919493      0.46329009568934     -0.81843915624228
