# Supplementary material for: Origin of the 31P NMR Chemical Shift in Lewis Acid Adducts of Triethylphosphine Oxide. Does the Gutmann–Beckett Method Relate to Lewis Acid Strength?
Source: J Am Chem Soc. 2026 Apr 1;148(14):14768–78. doi: 10.1021/jacs.5c17621 (PMC13088190; doi:10.1021/jacs.5c17621)
Supplement: Supplementary file 1 [file ja5c17621_si_001.zip › Geoms/Adducts/AlPh3.xyz]

57
Coordinates from ORCA-job AlPh3 E -1592.568366178657
  Al         -0.00038383828216     -0.00078974635150     -0.88152266846986
  C           0.22236659665138      1.93437817310459     -1.23625018907173
  C          -0.72146858773349      2.84583499980268     -0.74412269500256
  C           1.35535978589784      2.48314162395934     -1.84499997635687
  C          -0.54830845978764      4.21960193756102     -0.84317782944179
  C           1.54519370248380      3.85616748069858     -1.95107945957584
  C           0.59324651498732      4.72915451758835     -1.44657067012658
  H          -1.62308689123625      2.47426870017916     -0.26742106069264
  H           2.11672879882024      1.82355554310644     -2.24446821975532
  H          -1.30106298653352      4.89316927235663     -0.45539058071903
  H           2.43541386962187      4.24505256715862     -2.42693573862546
  H           0.73633266474531      5.79783718717644     -1.52691912790707
  C           1.56557008840732     -1.15932951107832     -1.23645680940246
  C           1.47413749431838     -2.41964603875801     -1.83531723254079
  C           2.82725629544174     -0.79289875911076     -0.74901245988806
  C           2.56877392304537     -3.27046231165146     -1.93672317367664
  C           3.93095165444240     -1.62951645387145     -0.84374897654712
  C           3.80135229246774     -2.87758940689330     -1.43751222466384
  H           0.52154306935193     -2.75289678108374     -2.23004376279831
  H           2.95582724365209      0.17700463148433     -0.27899372136025
  H           2.46037767960667     -4.23961463525696     -2.40482368119124
  H           4.89095367219184     -1.31085913785847     -0.45965009783748
  H           4.65567453555790     -3.53580982376372     -1.51439532796899
  C          -1.78654674868174     -0.77406456035974     -1.24509432171959
  C          -2.82041353912608     -0.06848333388102     -1.86851323080529
  C          -2.11176673352455     -2.04374234796594     -0.74926255980573
  C          -4.10402861740101     -0.58904530374801     -1.98618839641958
  C          -3.38778444566209     -2.57908775184084     -0.85965558683650
  C          -4.39169861355565     -1.84690244334767     -1.47855839419224
  H          -2.62351191123252      0.91858491297905     -2.27006762635956
  H          -1.34568089395994     -2.63714717843112     -0.26010133553434
  H          -4.87961712906418     -0.01369939763472     -2.47360937324983
  H          -3.60097475731387     -3.56509455356302     -0.46845310466860
  H          -5.38843471137846     -2.25619091867168     -1.56813107456749
  O          -0.00349618977487     -0.00438229122573      0.97281632526762
  C           1.26770344755302     -1.10664375627106      3.10703333657350
  H           2.22403003652529     -0.60449503993581      2.96110131335582
  H           1.11713471347484     -1.21347322048371      4.18251582026343
  C           1.26370286105700     -2.45777631335456      2.38901904807323
  H           2.04104288102713     -3.09906029468357      2.79658028260447
  H           1.45237557860571     -2.32658050391752      1.32619220599531
  H           0.31142944124042     -2.97207582401077      2.50647845163862
  C           0.31465239748718      1.65315502536685      3.10112673376557
  H          -0.59432835606561      2.23218507770527      2.93826993099526
  H           0.46799057142364      1.58314020502588      4.17922149918118
  C           1.49840428325700      2.31660064025343      2.39401206213055
  H           2.41680235135901      1.74803230863513      2.52927854848967
  H           1.66179753701737      3.31335353189861      2.79572193536638
  H           1.30545889314185      2.40662952260158      1.32770557215124
  C          -1.59792521331028     -0.55311637238913      3.10206414027013
  H          -1.64475204038618     -1.63011660595506      2.94065139485667
  H          -1.61432754768629     -0.38423173425665      4.17997210279199
  C          -2.76429675808706      0.13932363081381      2.39399834611277
  H          -2.73785900067033     -0.06330155473298      1.32596769730162
  H          -2.73847263073895      1.21777068023978      2.53957351176695
  H          -3.70944582314550     -0.22706036621014      2.78648872705661
  P          -0.00432077222239     -0.00277213454745      2.47463022887009
