# Supplementary material for: Origin of the 31P NMR Chemical Shift in Lewis Acid Adducts of Triethylphosphine Oxide. Does the Gutmann–Beckett Method Relate to Lewis Acid Strength?
Source: J Am Chem Soc. 2026 Apr 1;148(14):14768–78. doi: 10.1021/jacs.5c17621 (PMC13088190; doi:10.1021/jacs.5c17621)
Supplement: Supplementary file 1 [file ja5c17621_si_001.zip › Geoms/Adducts/Al_C6F5_3.xyz]

57
Coordinates from ORCA-job Al_FPh3 E -3082.029061305185
  F          -1.46896829784804      0.72466141520778      1.97978735407382
  F          -3.55246246396466      2.35853107615133      2.52008505153599
  F          -3.97195166779696      3.31429131579290     -2.06900526335573
  F          -1.91096387581987      1.69733199741274     -2.61360375707251
  F           1.99337217686317     -0.54043554923773      1.96109391689318
  F           4.12713864795607      0.88348110773564      2.72913964210419
  F           4.86910833341890      3.09396796975471      1.34343399068906
  F           3.43868584122878      3.87768342870566     -0.83550315650265
  F           1.28890669481844      2.46175335413838     -1.60887206364778
  F           2.02644109898064     -2.30329712118473     -0.32776506510937
  F           1.92641809745163     -4.83957220788184      0.56148266518049
  F          -0.40256427765522     -5.84294147953632      1.54564501288493
  F          -2.62717342336839     -4.29070691026507      1.61648395193093
  F          -2.54315399431590     -1.76781058813612      0.71563245934723
  C          -1.62699756906780      1.12533966043184     -0.32972967446423
  C          -2.08664171408821      1.34756623566592      0.95424580490792
  C          -3.14471033247756      2.18132048664600      1.26200550333908
  C          -3.78595551120041      2.84561887734544      0.23003363107752
  C          -3.35703875540938      2.66752677815249     -1.07312447904025
  C          -2.29154760084173      1.81951554010865     -1.31876906088610
  C           1.57117533152818      0.88365272670398      0.12276199880231
  C           2.32446945163122      0.53730710435930      1.22987752418750
  C           3.42775491062291      1.25805528253098      1.65599039456866
  C           3.80849205781511      2.38871391816268      0.95407310462256
  C           3.07962417680098      2.78530673434510     -0.15300430136087
  C           1.98555149414244      2.02860282651591     -0.52713548582681
  C          -0.24719345371535     -1.92531216276556      0.18273191926878
  C           0.84982892349352     -2.76406913583561      0.16587038893267
  C           0.83353799930180     -4.07136313330123      0.61062442537861
  C          -0.35122469152100     -4.58507221590001      1.11008401792490
  C          -1.48288996504369     -3.79005629244052      1.14502778274180
  C          -1.40683918405432     -2.48755866018248      0.67926286191037
  Al         -0.05553659319180     -0.07659905458504     -0.53803977994018
  F          -4.80930751344889      3.65754678633057      0.49124411667025
  H           0.41687451840732      1.71106037375411     -4.18174143103810
  H           2.06748671045309      1.44865260882938     -3.69474450438140
  H           0.89954405015779      0.71346339088237     -6.45356211328394
  H           2.55502273457263      0.36400271543332     -5.96300475564641
  H           2.01532879216347      2.02583518942115     -6.11594694668156
  H           2.89549697572570     -1.39693836130588     -4.43230346563103
  H           2.83309636680995     -1.17849784752482     -2.68922449805343
  H           1.58985857972630     -3.48893915194691     -4.28956949048935
  H           1.22798570707782     -3.20851785280745     -2.58526689077267
  H           2.86439541263054     -3.59213077245054     -3.08059172417483
  H           0.20391455583942     -1.53899572648080     -5.72320394276960
  H          -0.59018581762503     -2.28477914621753     -4.34948901006500
  H          -1.35355106657052      0.45779904155408     -5.52710304803003
  H          -2.11034937362584     -0.27764399788449     -4.12420716272130
  H          -2.26933712423683     -1.03223233956119     -5.70926304629063
  C           1.27780428119991      1.06122015459502     -4.33654526920355
  C           1.71035598603369      1.03121446544399     -5.80181704850471
  C           2.28245646104105     -1.56617815336074     -3.54729577612978
  C           1.96654910400077     -3.05224553899009     -3.36741150718839
  C          -0.33550148004287     -1.32545941125356     -4.79915626506749
  C          -1.59131815974486     -0.49241134807109     -5.05350037835013
  O           0.15901918423259     -0.38677337114172     -2.30693026733252
  P           0.81385107354923     -0.53777474686239     -3.66828420295998
