# Supplementary material for: Origin of the 31P NMR Chemical Shift in Lewis Acid Adducts of Triethylphosphine Oxide. Does the Gutmann–Beckett Method Relate to Lewis Acid Strength?
Source: J Am Chem Soc. 2026 Apr 1;148(14):14768–78. doi: 10.1021/jacs.5c17621 (PMC13088190; doi:10.1021/jacs.5c17621)
Supplement: Supplementary file 1 [file ja5c17621_si_001.zip › Geoms/Adducts/Al_O_CCF3_3_3.xyz]

66
Coordinates from ORCA-job Al_O_CCF3_3_3 E -4278.255794387017
  O          -1.65469310651520      0.93236876228307     -0.18262010332026
  O           1.15010381941763      0.93887495190919     -0.17081546668132
  O          -0.15390527134581     -1.20095476917652      1.25476808388123
  Al         -0.24265739036842     -0.08077782266643     -0.04756802253522
  C          -0.56866692980054     -2.38784018913483      1.74595493271791
  C          -1.82249121802191     -2.92463934718471      0.97708165422054
  C          -0.93718405694292     -2.18939156260093      3.25297981114483
  F          -0.02816366316560     -1.43193617576558      3.85727413113231
  F          -2.12010682065255     -1.57208584400499      3.35963820195766
  F          -1.01682532454511     -3.35201047456922      3.91143754828747
  F          -2.50969468168897     -3.83012536845416      1.67265160535049
  F          -1.46918592863258     -3.49103073212629     -0.18930862650016
  F          -2.64548813859035     -1.91239206936490      0.68199154031042
  C           2.49002594927916      1.03420117636917     -0.04046485407395
  C           2.93468188701561      0.72536655428589      1.42784746338053
  C           2.90339194473262      2.49675281215907     -0.41239341189594
  F           2.23481841713245      2.90479249897576     -1.49473148299153
  F           2.61429905473168      3.33580803995887      0.58237184805960
  F           4.21120796772191      2.60046900951200     -0.67816057001746
  F           2.94312576631972     -0.59435247896716      1.64698670476453
  F           2.08517555951993      1.27506610542368      2.28985550341226
  F           4.16153896951699      1.19149655175430      1.68758730072855
  C          -2.23951125729392      2.03157108581894      0.34941653137259
  C          -1.44919777964442      3.32456509969268     -0.04779813336625
  C          -2.30474033867657      1.92981899108864      1.90657547474346
  F          -3.25018944838004      1.06851764204420      2.28799317182362
  F          -1.13564198844207      1.48023888104943      2.37407298410687
  F          -2.55957474400005      3.10731352325835      2.48273327701977
  F          -0.36451504441787      3.47048733235164      0.71398095706024
  F          -2.18989787223981      4.43096672198296      0.06898034847510
  F          -1.03970926553585      3.24203200778431     -1.31948759694732
  C          -3.68559836513577      2.11198376135482     -0.23145210944876
  F          -4.28217738425588      0.92129421003740     -0.17976724620981
  F          -4.45467568512266      2.98840019335529      0.41628840362054
  F          -3.64190681598194      2.47538775703891     -1.52598473732713
  C           3.19290771134744      0.03814215902587     -1.01520884308610
  F           3.05984444851711      0.45886111605566     -2.28943536131703
  F           4.49154964303607     -0.11622368163793     -0.76982330684731
  F           2.61182597415249     -1.16531311397537     -0.95070446726812
  C           0.58848802569097     -3.43130453830635      1.62368833893462
  F           0.15437098640079     -4.68668298080001      1.79158378616819
  F           1.15403708776342     -3.35221135992068      0.41432790426709
  F           1.53933224592170     -3.19796557717994      2.52817261170050
  H          -1.31336660435162      1.32962465482543     -2.89862111944919
  H           0.40947792983002      1.25407662217740     -3.16321711413326
  H          -1.72947682587931      0.73969722977558     -5.33166101023511
  H           0.01140372359405      0.65941588913971     -5.60659136397832
  H          -0.74637890085896      2.18642766166731     -5.18750265223162
  H           0.56355309562157     -1.68887100173195     -4.97652174853777
  H           1.67355276596416     -1.15177960114741     -3.72425831204755
  H           0.06692089849072     -3.77950620839907     -3.65243524502924
  H           1.09931203436101     -3.20062898290305     -2.34698098379733
  H           1.79917258535101     -3.62784730475736     -3.90656783326062
  H          -2.18410472553935     -1.60787745591960     -4.61455388347519
  H          -2.06512257667986     -2.65849004720080     -3.21212217565550
  H          -3.41461399012672      0.11025666052425     -3.22776949044957
  H          -3.20708967190238     -0.88696401709513     -1.79552065804917
  H          -4.23157273252836     -1.44281798162001     -3.11492848288001
  C          -0.54537502837519      0.85435485752998     -3.50788619380814
  C          -0.76492590986092      1.11689283116478     -4.99670643908012
  C           0.76930799710437     -1.73201004705483     -3.90676511500087
  C           0.93987038596931     -3.17277830593512     -3.42132448804797
  C          -2.11966253669705     -1.61601708200159     -3.52606548299071
  C          -3.31262735098498     -0.91416429658386     -2.87637856927659
  O          -0.36119358581067     -1.03833134154373     -1.54609803874434
  P          -0.55580720751158     -0.87724331864497     -3.05237857564869
