# Supplementary material for: Origin of the 31P NMR Chemical Shift in Lewis Acid Adducts of Triethylphosphine Oxide. Does the Gutmann–Beckett Method Relate to Lewis Acid Strength?
Source: J Am Chem Soc. 2026 Apr 1;148(14):14768–78. doi: 10.1021/jacs.5c17621 (PMC13088190; doi:10.1021/jacs.5c17621)
Supplement: Supplementary file 1 [file ja5c17621_si_001.zip › Geoms/Adducts/AsF5.xyz]

29
Coordinates from ORCA-job AsF5 E -3390.123275056253
  As         -1.44732191725762      0.09736214250149      0.01496433555995
  F          -1.69024435963660     -1.54109469203817      0.50483824997789
  F          -0.76644070858696     -0.49136574892475     -1.49587166340881
  F          -1.03388813177238      1.70845384096476     -0.48242178235690
  F          -3.00769959592284      0.21119042952886     -0.67111520640535
  F          -1.95400303164208      0.67078045761466      1.54904590956569
  O           0.28882796985339     -0.02838926671838      0.74968795576160
  C           2.87823983072226      0.07032623444087      1.31347681344694
  H           2.69732762646565     -0.71509887394946      2.04645151733399
  H           3.85936253316915     -0.11433812104969      0.87584887153001
  C           2.79463045202103      1.45133259194479      1.96338160953185
  H           3.04272309546593      2.23933505639934      1.25515247602974
  H           3.49251439958083      1.51822466649483      2.79392157307962
  H           1.79265153934930      1.63762778967113      2.34164735518719
  C           1.87758564915761     -1.77616211451102     -0.70481613730062
  H           1.25317329924803     -1.80140194713744     -1.59549632629272
  H           2.91925420058420     -1.84328527262041     -1.02134824181498
  C           1.50285003293420     -2.90855683758486      0.25313534902076
  H           2.13203903875574     -2.91087753294692      1.14120464600319
  H           1.62821004066009     -3.86669382156517     -0.24450742989082
  H           0.46600536218509     -2.81678941884757      0.56411484101704
  C           1.87775739302213      1.10627133522364     -1.22669364792963
  H           1.13291226691193      0.91237710631042     -1.99530454575628
  H           1.60004864796624      2.05228522643447     -0.76455854532174
  C           3.29461933114492      1.14469545320780     -1.79895378601723
  H           3.35880008511684      1.91120472504375     -2.56678051128538
  H           3.57110344976320      0.19777859952241     -2.25851005571215
  H           4.03370692880808      1.38113273619212     -1.03581662721684
  P           1.64437457603262     -0.15434946280149      0.02818994876399
