# Supplementary material for: Origin of the 31P NMR Chemical Shift in Lewis Acid Adducts of Triethylphosphine Oxide. Does the Gutmann–Beckett Method Relate to Lewis Acid Strength?
Source: J Am Chem Soc. 2026 Apr 1;148(14):14768–78. doi: 10.1021/jacs.5c17621 (PMC13088190; doi:10.1021/jacs.5c17621)
Supplement: Supplementary file 1 [file ja5c17621_si_001.zip › Geoms/Adducts/BBr3.xyz]

27
Coordinates from ORCA-job BBr3 E -8402.080104154322
  B           0.73651019072716      0.04564518757003      0.05408511192421
  Br          0.63413274103806     -1.12065511598886     -1.62994351378177
  Br          2.21946949210785     -0.56512337178979      1.23886137407322
  Br          0.93172975922681      1.98944560034277     -0.47532352704821
  H          -2.11020350604355      1.80798661307689     -0.74430395236246
  H          -1.81095420705057      0.47871895677108     -1.83129624924745
  H          -4.23811092863961     -0.26775492406401     -1.59908034507274
  H          -4.12720454092143      1.37908258613134     -2.19392766158780
  H          -4.54098623689909      1.08927866548527     -0.51288700776182
  H          -3.48190092382888     -2.04991220103617      0.05852897053842
  H          -2.08384674418202     -2.13569603361858     -1.01445811875461
  H          -1.97169717142387     -3.95073847437673      0.70920955087491
  H          -1.98672418719257     -2.75631282955223      2.00102862447073
  H          -0.62171152169409     -2.82970733061159      0.88791503647531
  H          -3.98812651121332      0.04574367597634      1.64145071297128
  H          -2.61471024936776     -0.39955581193675      2.64030708147894
  H          -3.10890111655075      2.38622284246405      1.42775395674745
  H          -1.63973527558208      1.93394617207609      2.28762992145822
  H          -3.18759234555904      1.96121040734261      3.13214479157094
  C          -2.43354454175474      0.80011872755930     -0.99786139709727
  C          -3.92306853932488      0.74076211174248     -1.33853523514359
  C          -2.39608916865718     -1.95639130472382      0.01221906444525
  C          -1.70091800501046     -2.92987731777886      0.96532810915915
  C          -2.93576068185069      0.25617272949113      1.83119955171908
  C          -2.70208696655713      1.72411600817352      2.18922740958027
  O          -0.51951733769212     -0.09855256593222      0.81996647804387
  P          -1.99552252970401     -0.24606300929323      0.38882127382645
