# Supplementary material for: Origin of the 31P NMR Chemical Shift in Lewis Acid Adducts of Triethylphosphine Oxide. Does the Gutmann–Beckett Method Relate to Lewis Acid Strength?
Source: J Am Chem Soc. 2026 Apr 1;148(14):14768–78. doi: 10.1021/jacs.5c17621 (PMC13088190; doi:10.1021/jacs.5c17621)
Supplement: Supplementary file 1 [file ja5c17621_si_001.zip › Geoms/Adducts/BCl3.xyz]

27
Coordinates from ORCA-job BCl3 E -2060.406032727354
  B           1.47686541741144      0.00073763963361     -0.14206849152618
  Cl          2.28496895996676     -1.53154261023336     -0.75964925069363
  Cl          1.45243218097308      0.00394186340929      1.74027850749487
  Cl          2.28716970225374      1.52960481628428     -0.76494029519431
  H          -2.22035229836385      0.87262831259724     -1.94621357704526
  H          -2.21789276978601     -0.87137836329200     -1.94729177357236
  H          -4.19199040679652     -0.88441269915728     -0.34867902669256
  H          -4.57159029422042     -0.00296048621989     -1.81777273118235
  H          -4.19461900489851      0.87813150876952     -0.34777397528853
  H          -0.93301304802161     -1.36708855427579      1.89188133370839
  H          -2.62049312931558     -1.40758207651262      1.39255147718781
  H          -0.29651025299572     -2.76465820515451     -0.11171356366878
  H          -1.99759627762852     -2.87746775840958     -0.57396322497836
  H          -1.44443250004329     -3.60679340880115      0.92675393313744
  H          -2.62309393519320      1.41060374640492      1.38813196324671
  H          -0.93755019137766      1.36718383063274      1.89379575335100
  H          -1.99002219714015      2.87968424045700     -0.57585536555929
  H          -0.29102741408144      2.76409959049157     -0.10684912694423
  H          -1.44175682617760      3.60791687022421      0.92720007683479
  C          -2.46837311064549     -0.00009906619018     -1.34341877404031
  C          -3.93915427839121     -0.00246031658417     -0.93388543004106
  C          -1.59214721476239     -1.45896747406330      1.03137920178663
  C          -1.31615012526841     -2.75351066427237      0.26601727334535
  C          -1.59329415243717      1.46029894245592      1.03087716411777
  C          -1.31216736600820      2.75453672876555      0.26684567592641
  O           0.06904827861033      0.00090539518163     -0.65296383942837
  P          -1.30959689506239      0.00058393075872      0.02813032271845
