# Supplementary material for: Origin of the 31P NMR Chemical Shift in Lewis Acid Adducts of Triethylphosphine Oxide. Does the Gutmann–Beckett Method Relate to Lewis Acid Strength?
Source: J Am Chem Soc. 2026 Apr 1;148(14):14768–78. doi: 10.1021/jacs.5c17621 (PMC13088190; doi:10.1021/jacs.5c17621)
Supplement: Supplementary file 1 [file ja5c17621_si_001.zip › Geoms/Adducts/BF3.xyz]

27
Coordinates from ORCA-job BF3 E -979.385117716747
  B           1.44327228769627     -0.00029801457550     -0.00619918775782
  F           2.08777488521790     -1.15446138009998     -0.37541212246420
  F           1.13086045694321      0.00120830922296      1.36974644270134
  F           2.09040350548669      1.15165322616664     -0.37746428427285
  H          -2.30091027079349      0.87225079615413     -1.96809935756262
  H          -2.29998424839275     -0.87173119884206     -1.96837468429060
  H          -4.19180662761678     -0.88205743695777     -0.27494979946817
  H          -4.64458994524411     -0.00073209225206     -1.72358016013791
  H          -4.19266401836011      0.87961769915031     -0.27412869741492
  H          -0.84624299748514     -1.33985454235374      1.82271679762611
  H          -2.54784917606631     -1.42817311979250      1.37721774059282
  H          -0.23138536727218     -2.73618538704754     -0.17752558499985
  H          -1.93786126180588     -2.89219268297523     -0.60389704273888
  H          -1.33681670467197     -3.60209320479790      0.88772673531422
  H          -2.54895488984582      1.42969009926079      1.37556491081587
  H          -0.84798871392426      1.34060462068746      1.82335634276315
  H          -1.93555297073228      2.89316820503764     -0.60487508384413
  H          -0.22977448965072      2.73655626052762     -0.17607267411920
  H          -1.33640597661898      3.60297402990975      0.88756872338394
  C          -2.51856832493013      0.00004945086984     -1.35275958072802
  C          -3.96786603653558     -0.00083034977926     -0.87291486053358
  C          -1.53079466566903     -1.45465849577699      0.98449008207271
  C          -1.24268067823657     -2.74822024752648      0.22175841152238
  C          -1.53135793089867      1.45562579039127      0.98421399695143
  C          -1.24162207843285      2.74902073852717      0.22179860444014
  O           0.06680879219603      0.00059025212992     -0.74855180897707
  P          -1.28978170375645      0.00041440764149     -0.04054962187421
