# Supplementary material for: Origin of the 31P NMR Chemical Shift in Lewis Acid Adducts of Triethylphosphine Oxide. Does the Gutmann–Beckett Method Relate to Lewis Acid Strength?
Source: J Am Chem Soc. 2026 Apr 1;148(14):14768–78. doi: 10.1021/jacs.5c17621 (PMC13088190; doi:10.1021/jacs.5c17621)
Supplement: Supplementary file 1 [file ja5c17621_si_001.zip › Geoms/Adducts/BI3.xyz]

27
Coordinates from ORCA-job BI3 E -1572.934145328293
  B           0.36635860845178      0.03943426907083     -0.04006727716651
  I           0.06618059386547     -1.37258594865127      1.71491229480024
  I           0.42867885918777      2.16310713104970      0.69464540854971
  I           2.20604372021739     -0.50572431429218     -1.15431735452955
  H          -2.53822794225969     -2.33237436601006      0.26729144488794
  H          -3.72512225948117     -2.15540062960251     -1.02602484005913
  H          -2.04851618164112     -3.94419365268308     -1.58489891397107
  H          -0.73350996429433     -2.78370072109833     -1.40444795814810
  H          -1.88371642019928     -2.61848074740935     -2.72972236603664
  H          -2.56608802652807      0.19314045610331      1.38475331282365
  H          -2.70384352438277      1.62182391904593      0.39401277917937
  H          -4.94494242847007      1.00079690705272      1.35622948593103
  H          -4.86234541703629     -0.58337138347689      0.60647553485735
  H          -5.00604473539637      0.86391132091671     -0.39275461130526
  H          -2.40727829749284     -0.21463972235752     -3.22179699140864
  H          -3.97677586668618      0.08661793306199     -2.49402488378077
  H          -1.63232711477445      2.08797545380867     -2.42643377706821
  H          -3.26804432182617      2.40753054386278     -1.85795843445521
  H          -2.96793407362927      2.17286988083705     -3.57467842600185
  C          -2.66910750124313     -2.04695471511240     -0.77494757633235
  C          -1.77805087205130     -2.89627464309495     -1.68284890335231
  C          -3.02481717974922      0.58496633597838      0.47784922034042
  C          -4.54819146446045      0.45350884113003      0.50550891853893
  C          -2.91830841674855      0.34003169464012     -2.43515026584312
  C          -2.68093482326402      1.84358906908741     -2.57964638625585
  O          -0.74887970618581     -0.08582598711641     -0.98688324964008
  P          -2.27661524392184     -0.29885892474065     -0.88798818455400
