# Supplementary material for: Origin of the 31P NMR Chemical Shift in Lewis Acid Adducts of Triethylphosphine Oxide. Does the Gutmann–Beckett Method Relate to Lewis Acid Strength?
Source: J Am Chem Soc. 2026 Apr 1;148(14):14768–78. doi: 10.1021/jacs.5c17621 (PMC13088190; doi:10.1021/jacs.5c17621)
Supplement: Supplementary file 1 [file ja5c17621_si_001.zip › Geoms/Adducts/BiCl3.xyz]

27
Coordinates from ORCA-job BiCl3 E -2250.184238680851
  Bi          0.16383914316081     -2.31455237322761     -7.89705872143813
  Cl          0.09714407120585     -2.77395625963576     -5.44593291097939
  Cl         -2.14046943731106     -1.49934051268839     -8.01013842060805
  Cl          1.20602952154869     -0.10065597416832     -7.61839208287950
  O           0.32927912329166     -1.83705339113712    -10.37491178745447
  C           0.08298041622817     -1.09187904466285    -12.98822741280915
  H          -0.89953301315072     -1.56255408234816    -13.00182111833084
  H           0.01357307578609     -0.18663142313528    -13.59260318507445
  C           1.14524303523116     -2.04971386075638    -13.52460859607439
  H           1.23322118339859     -2.92215155357359    -12.88112136102409
  H           2.12169814584411     -1.57178687577296    -13.57980312027486
  H           0.88548418273281     -2.38928054562682    -14.52442531308349
  C           2.00674820756707      0.16651203542408    -11.21586112143290
  H           2.12008184358371      0.53960277115583    -10.19885040559694
  H           2.73199937847562     -0.63933816405017    -11.33107639532423
  C           2.23812836023608      1.26762944058970    -12.24817262523771
  H           1.52068202732141      2.07854090872190    -12.14015880970108
  H           2.16466561787859      0.88799141440528    -13.26551477444703
  H           3.23127318478087      1.69355940682562    -12.12661643828912
  C          -0.83717920341010      0.62816057422245    -10.84153398918384
  H          -0.72453678311932      0.78450851514568     -9.76818609652295
  H          -0.56477812959797      1.56012679594541    -11.33704762895077
  C          -2.26927302450672      0.21975070903332    -11.18587198170220
  H          -2.50350055487275     -0.75762901411065    -10.77255163792397
  H          -2.42685942193972      0.19313839179364    -12.26236763352983
  H          -2.97286083450909      0.93211227490838    -10.76246615762244
  P           0.38533530640062     -0.62335087406837    -11.27133819577436
