# Supplementary material for: Origin of the 31P NMR Chemical Shift in Lewis Acid Adducts of Triethylphosphine Oxide. Does the Gutmann–Beckett Method Relate to Lewis Acid Strength?
Source: J Am Chem Soc. 2026 Apr 1;148(14):14768–78. doi: 10.1021/jacs.5c17621 (PMC13088190; doi:10.1021/jacs.5c17621)
Supplement: Supplementary file 1 [file ja5c17621_si_001.zip › Geoms/Adducts/BiI3.xyz]

27
Coordinates from ORCA-job BiI3 E -1762.759767706889
  Bi          0.41831070431228     -0.10287218461717     -0.68014750560599
  I           3.26439018123589     -0.45180259057018     -0.61829066925035
  I           0.35724129235605      2.36533053023972      0.65890405448874
  I          -0.12254686207984     -1.76100231277546      1.54142504312535
  O          -2.10783022011789      0.04607722525201     -1.10015201995823
  C          -3.62013941636774      0.82553415822786      1.07877547512876
  H          -4.50290179822102      0.47180746221909      1.61221398928226
  H          -2.75012188857795      0.54606502584519      1.67554460863531
  C          -3.66712135758561      2.33640144917967      0.85849869633480
  H          -2.82335719207446      2.66648726151174      0.25779491645624
  H          -3.61846279969626      2.85864957112146      1.81078566521391
  H          -4.58680181189476      2.63696624666127      0.35950886428904
  C          -3.83784869837586     -1.82088760419279     -0.03088066961957
  H          -3.13104161904365     -2.09764086280370      0.75100792692015
  H          -4.83573291377993     -1.85549829602912      0.40652034542058
  C          -3.71318441354558     -2.76178312783173     -1.22694295472174
  H          -2.72473085449860     -2.68391336930864     -1.67366384445958
  H          -4.44930315597101     -2.53301377575622     -1.99613845283765
  H          -3.86429381219194     -3.79318066223228     -0.91822011587521
  C          -4.75083734988590      0.46364568857482     -1.57858294740294
  H          -4.49929913115661      1.49637041070936     -1.81887685184010
  H          -4.62553061311746     -0.10405145429734     -2.50026540306050
  C          -6.17580070932981      0.34772100192236     -1.04265273665791
  H          -6.45147305486606     -0.68967004123527     -0.86401682854453
  H          -6.88545832443658      0.75791543862569     -1.75727750156342
  H          -6.29771418690529      0.89259640139810     -0.10809791840428
  P          -3.46021814098424     -0.10936749163842     -0.45378486119312
