# Supplementary material for: Origin of the 31P NMR Chemical Shift in Lewis Acid Adducts of Triethylphosphine Oxide. Does the Gutmann–Beckett Method Relate to Lewis Acid Strength?
Source: J Am Chem Soc. 2026 Apr 1;148(14):14768–78. doi: 10.1021/jacs.5c17621 (PMC13088190; doi:10.1021/jacs.5c17621)
Supplement: Supplementary file 1 [file ja5c17621_si_001.zip › Geoms/Adducts/BiTf3.xyz]

48
Coordinates from ORCA-job BiTf3 E -3755.116457607344
  Bi         -0.34085200938878      0.16758574166250     -0.25616196888002
  O          -2.64252263765313     -0.99723538214187      0.52353716828984
  O          -0.56567154126709      1.22342364402363      1.83116532144114
  O           0.45941209487659     -1.49656979651873     -1.87982463563793
  S           0.88240512215270     -0.64201386630417     -3.01250300935172
  S          -0.14231230383299      2.61898545161405      1.52906437232447
  S          -1.87947850851460     -2.01392010572234      1.23335479527194
  C          -0.40417481588635     -0.96424803064058     -4.28905300753677
  F          -1.60614269714525     -0.68210928485876     -3.77818061081659
  F          -0.19463159518079     -0.19632357387218     -5.35143300710428
  F          -0.37926634548302     -2.23947832669752     -4.65569968389166
  C          -2.09913051358552     -3.55517767002322      0.24569928280589
  F          -1.82409398767060     -3.31921564245772     -1.03595687103050
  F          -1.28214331798041     -4.50376828878149      0.69542302205226
  F          -3.35508852235061     -3.97384467792490      0.35017532262133
  C          -1.71324635420393      3.56703072430111      1.69096798826785
  F          -1.50471090969829      4.84040248335883      1.37563058632077
  F          -2.62313636939331      3.05656017405045      0.85795848422798
  F          -2.17070853095658      3.49035167283408      2.93338244660077
  O           2.13855336841376     -0.98125981950393     -3.60125761086950
  O          -2.21582380909666     -2.34688628462580      2.56992354422232
  O           0.17220962750271      2.67687556250157      0.09835269749564
  O           0.78069638108478      3.20018378649266      2.44223640204010
  O          -0.42144022367663     -1.70320234458006      1.00952131869147
  O           0.68161499376907      0.75657885085820     -2.63233433283079
  O           1.68646987353940      0.09547525345951      0.37680256894405
  C           4.06639915613722      0.17597391567311      1.62805204809058
  H           3.65633747985186     -0.56097338158333      2.31844849429209
  H           5.10923758669113     -0.09145075591069      1.45296209064570
  C           3.93023777599811      1.58969896314645      2.19243278419129
  H           2.88886392833683      1.86315262332105      2.33712311445716
  H           4.38570032183774      2.32639569220183      1.53355685745856
  H           4.43013548678826      1.65314484067237      3.15545917090657
  C           3.71922154126671      1.18365857979268     -1.09623131802419
  H           3.17579482086826      0.99245997047221     -2.02005104446316
  H           3.35937232547466      2.13893320439130     -0.71369156226260
  C           5.22918047985617      1.19648863378185     -1.33315083861895
  H           5.57638234669520      0.24900761256813     -1.73955422474689
  H           5.78079203321309      1.40050433122666     -0.41736808820736
  H           5.48164755376003      1.97236486671912     -2.05075813541714
  C           3.57385118299044     -1.69116936264320     -0.54461899480854
  H           3.21837082700793     -1.73767536739643     -1.57255147156718
  H           4.66190746178740     -1.76552441053252     -0.57650951541478
  C           2.95945999333533     -2.80768693320233      0.30143313649884
  H           1.87741113524960     -2.72028774786701      0.33240292805514
  H           3.33246203598664     -2.79293290187901      1.32353610146782
  H           3.20918857293540     -3.77280000177807     -0.13103196203880
  P           3.18560535535686     -0.05641552847748      0.08198564083786
