# Supplementary material for: Origin of the 31P NMR Chemical Shift in Lewis Acid Adducts of Triethylphosphine Oxide. Does the Gutmann–Beckett Method Relate to Lewis Acid Strength?
Source: J Am Chem Soc. 2026 Apr 1;148(14):14768–78. doi: 10.1021/jacs.5c17621 (PMC13088190; doi:10.1021/jacs.5c17621)
Supplement: Supplementary file 1 [file ja5c17621_si_001.zip › Geoms/Adducts/BMes2.xyz]

64
Coordinates from ORCA-job BMes2 E -1378.975510802461
  B           0.51247558452958     -0.02672015968337      0.17219755300759
  C           2.03898430783079     -0.02582890372464     -0.01042678965036
  C           2.71293245347969      0.98940806586715     -0.73156194509995
  C           2.80756637180978     -1.09266448234898      0.51479025784794
  C           4.08640011737797      0.92421987598587     -0.89826486909236
  C           4.18251723851033     -1.10467644936953      0.34249281250483
  C           4.84283129205241     -0.10916416739728     -0.36306833673678
  H           4.58499473248510      1.70143034516302     -1.46181281214837
  H           4.75753564745565     -1.91494976404303      0.77005536752613
  C          -0.46869476922313     -1.23714908634521      0.27910380668420
  C          -0.70416378803849     -2.00700349445494     -0.87036391173926
  C          -1.23102976451663     -1.47531717774300      1.42992439573488
  C          -1.75285264980728     -2.91594821836157     -0.87862498987262
  C          -2.26552393310169     -2.40117149353328      1.39300540727303
  C          -2.55724303205081     -3.11603949129213      0.23817425139992
  H          -1.94677414939409     -3.48795340393675     -1.77691589980144
  H          -2.85004498189296     -2.57850584006763      2.28699632918358
  C           2.20363265714923     -2.23635562490890      1.29132410595773
  H           1.57996156203101     -1.88920327487545      2.11014281113213
  H           1.58481974602973     -2.86906199029410      0.65861893512894
  H           2.99048554504011     -2.85469559598816      1.71383256561691
  C           2.00700049862474      2.15214467432815     -1.38721234688206
  H           1.15476053068279      1.82667151281225     -1.98180321736175
  H           1.64662909152626      2.86636269196540     -0.65019733238344
  H           2.69067427210509      2.67377536881951     -2.05081430711871
  C           6.32794551549841     -0.16654553535320     -0.56891111432523
  H           6.74201191481929      0.82320053298854     -0.74364030263490
  H           6.82738907935556     -0.60702721501780      0.29065653238925
  H           6.56319874454490     -0.78281800326789     -1.43683271768452
  C           0.18429676921412     -1.89712565413152     -2.08495048204276
  H          -0.32500184803679     -2.25360447443091     -2.97677379213856
  H           0.53126520602930     -0.88255964297966     -2.27168170840777
  H           1.08001759306596     -2.50301258304782     -1.94750164330061
  C          -0.87880495876826     -0.82747279043611      2.74571899420159
  H          -0.28364507986268     -1.51555790509206      3.34546420885849
  H          -0.28421424481805      0.07677663163470      2.62421512076967
  H          -1.76233891304387     -0.58741663095502      3.33454805469145
  C          -3.67221437538809     -4.12300269434100      0.21301209982299
  H          -4.45321994207657     -3.86740922697012      0.92493959197875
  H          -4.11584583127630     -4.19650379554593     -0.77706575632976
  H          -3.29547610468425     -5.11080053771054      0.47743325228567
  O          -0.13589998440306      1.24815166458296      0.16429078208112
  C          -2.30464001432151      2.04583222991654      1.66734245582378
  H          -3.27739423539637      2.51286163431915      1.50708069825551
  H          -2.49673676568446      1.05347007289080      2.06981115520814
  C          -1.42933527214526      2.88143759403069      2.60095710452722
  H          -1.32635145247663      3.90311679374287      2.24238763176453
  H          -0.43465592216906      2.45458150486483      2.70099869875437
  H          -1.87946855799020      2.92124795709012      3.58863228440427
  C          -1.39142466883856      3.39850405558108     -0.75769739292553
  H          -0.67445165583300      3.96000655808489     -0.15985274954544
  H          -0.91018011814607      3.20234514065622     -1.71504278719936
  C          -2.70169893431987      4.16698924495127     -0.93355476056060
  H          -2.50835280361296      5.10505889934513     -1.44558278089670
  H          -3.16120877183111      4.40440014294658      0.02331571640675
  H          -3.42072081454436      3.60918021215801     -1.52979278576892
  C          -2.70631446819540      0.78979719801355     -0.92173686186811
  H          -2.74786357035847     -0.18869792286453     -0.44529855719244
  H          -3.69068451192032      1.24743252782741     -0.80514746610952
  C          -2.31799039110419      0.68531479497937     -2.39536404684746
  H          -2.97292839331100     -0.02329378837873     -2.89381204245285
  H          -1.29944540893954      0.32739019818274     -2.51397703809081
  H          -2.40902168721253      1.64205084803826     -2.90456359554682
  P          -1.59567378071391      1.81092158382374      0.04343176393435
