# Supplementary material for: Origin of the 31P NMR Chemical Shift in Lewis Acid Adducts of Triethylphosphine Oxide. Does the Gutmann–Beckett Method Relate to Lewis Acid Strength?
Source: J Am Chem Soc. 2026 Apr 1;148(14):14768–78. doi: 10.1021/jacs.5c17621 (PMC13088190; doi:10.1021/jacs.5c17621)
Supplement: Supplementary file 1 [file ja5c17621_si_001.zip › Geoms/Adducts/BPh3.xyz]

57
Coordinates from ORCA-job BPh3 E -1374.933841951536
  B           0.16319678665455      0.00107479595500     -8.62132224938564
  C           0.33727218972659      1.46993550133777     -7.98411731036214
  C           0.18322245779945      1.63902476964511     -6.60562251995924
  C           0.65398649214962      2.60599645457741     -8.72574704831978
  C           0.33853218548076      2.87308397130315     -5.99625425219093
  C           0.81137430796710      3.85130097394647     -8.12702934240050
  C           0.65548298136926      3.99055903713286     -6.75814742723876
  H          -0.06413613815744      0.78076475329501     -5.99339088085701
  H           0.77833820660984      2.51940896382094     -9.79638592071611
  H           0.21180078716135      2.96670083541688     -4.92621612115820
  H           1.05600611716514      4.71349994734132     -8.73315822649812
  H           0.77708474913330      4.95643582559233     -6.28815216971563
  C          -1.34408263868241     -0.55130611375887     -8.44575103057163
  C          -2.34548760039165     -0.26234360004425     -9.37604290226350
  C          -1.73157382006866     -1.27937060985951     -7.31865106832671
  C          -3.65470423023727     -0.68864329944297     -9.20641641223180
  C          -3.03910920726290     -1.70692607603870     -7.13201031091773
  C          -4.00813950856900     -1.41844980128033     -8.08064725960478
  H          -2.09533278544955      0.32329833668371    -10.25159623952646
  H          -0.99190696133172     -1.52313875173440     -6.56710177916516
  H          -4.40318914661493     -0.44385509640229     -9.94820642667654
  H          -3.30062227192574     -2.26859540404731     -6.24549825741025
  H          -5.02688278822706     -1.75200120480093     -7.94179087398926
  C           1.32732780496890     -1.02510743530260     -8.13311566772789
  C           1.17285229532056     -2.41388402671975     -8.13232174053794
  C           2.60368183239349     -0.54065958452932     -7.83218947384170
  C           2.23632787531318     -3.27574470191739     -7.89402276094005
  C           3.67654143466696     -1.38709703200400     -7.59483965623508
  C           3.49956197130152     -2.76363464963098     -7.63774527177684
  H           0.19563759375437     -2.83829040923457     -8.31934346829386
  H           2.75702467823894      0.52965611401077     -7.79335723141518
  H           2.07787939034929     -4.34579263495075     -7.90375193770032
  H           4.65168086779127     -0.97499040282225     -7.37360299547977
  H           4.33199272727217     -3.42836669061464     -7.45435239864362
  O           0.39978268448833      0.20163665722818    -10.19803318933372
  C           0.58190597613758      0.01949579135372    -12.83952296140925
  H          -0.47310883865140      0.29315909779319    -12.86300916587632
  H           1.14530535640532      0.95070988238412    -12.80167669230294
  C           0.96482939262931     -0.82015406371693    -14.05576672641719
  H           0.40983250414571     -1.75618742903668    -14.08595199658519
  H           2.02670658141163     -1.05764322091878    -14.05911912970579
  H           0.74521120608690     -0.27833011110251    -14.97225156869717
  C           2.57048079720724     -1.24606940390316    -11.14888422211722
  H           2.70580461163294     -1.82275707167246    -10.23600320676766
  H           2.80044161933910     -1.90442276259737    -11.98661782861368
  C           3.46322225831721     -0.00583044791603    -11.14635705435591
  H           3.15690022729168      0.68557324300199    -10.36540734597922
  H           3.43123646377287      0.51606219934520    -12.10149725707741
  H           4.49378999479793     -0.29277981864642    -10.95436516452641
  C          -0.18365743987318     -2.30258842629131    -11.25950327473795
  H          -0.65019261819876     -2.33255517181092    -10.27751646057625
  H          -0.99352964542093     -2.12857990140993    -11.96880194973169
  C           0.55215990808406     -3.60677326228599    -11.55834186787925
  H           1.31680191663693     -3.79966329622026    -10.80975207799854
  H           1.02780228048290     -3.59744840642393    -12.53728377432843
  H          -0.15039714241500     -4.43656769856284    -11.53914445641393
  P           0.82973566892220     -0.80522213811368    -11.25906539628926
