# Supplementary material for: Origin of the 31P NMR Chemical Shift in Lewis Acid Adducts of Triethylphosphine Oxide. Does the Gutmann–Beckett Method Relate to Lewis Acid Strength?
Source: J Am Chem Soc. 2026 Apr 1;148(14):14768–78. doi: 10.1021/jacs.5c17621 (PMC13088190; doi:10.1021/jacs.5c17621)
Supplement: Supplementary file 1 [file ja5c17621_si_001.zip › Geoms/Adducts/B_C6F5_3.xyz]

57
Coordinates from ORCA-job B_FPh3 E -2864.358748715973
  F           4.42924680838275      3.09961761506417      3.75243137592306
  F           2.50764027709543      3.75579812460681      2.03744804527416
  F           5.12485333574311      7.32647626474448      0.44942130941056
  F           7.06655994872048      6.68196075472218      2.12036278740501
  F           8.50505492695754      3.08522782630907      6.17065417641787
  F           7.99222080925531      3.17773964237250      8.77787231362744
  F           5.83067279157845      4.55505342712261      9.70898182198322
  F           4.20722342595181      5.84365877059252      7.95149659108331
  F           4.70204488392141      5.78500335609321      5.35524614747790
  F           9.21459319216964      3.37301800642694      2.17620513744426
  F          11.59042365547576      4.48818361358296      1.92256558448196
  F          12.22781803068618      6.75144803801381      3.29196118644169
  F          10.38510525785070      7.87747617677488      4.95026137781534
  F           7.98031602289687      6.78241363511933      5.23255718687040
  C           5.86548520462967      4.83368411536039      3.00842688418518
  C           4.66195589219656      4.14967181735659      2.92597908722300
  C           3.63737458945534      4.47037074630287      2.06077597405567
  C           3.79091183947745      5.55360320881215      1.21400597182991
  C           4.96355546485833      6.27938497356942      1.26044679394859
  C           5.96828838578114      5.91182460644270      2.14470781965683
  C           6.61887776849010      4.40979750884624      5.61942623032767
  C           7.42116826153543      3.79305629922410      6.56709462031825
  C           7.18390338344242      3.81840056347379      7.92793586156717
  C           6.08731785620960      4.51304867674859      8.40321808979387
  C           5.26287123132147      5.16204448221990      7.50453496787214
  C           5.54095888190133      5.10263810550644      6.14788648029823
  C           8.48699335168485      4.98154932532842      3.78308364125281
  C           9.45077581120017      4.47160277706722      2.92716419096229
  C          10.70196397106442      5.03984109763220      2.75581329699968
  C          11.02968198867808      6.18940267700400      3.44611027951944
  C          10.09283458105661      6.75466853689107      4.29061975684199
  C           8.85804822406356      6.14996701875182      4.43312180408416
  B           7.02186658047427      4.30298757451776      4.03365550234143
  F           2.81853160590289      5.88958152641424      0.36817409496462
  O           7.17169982296942      2.81160529699929      3.69872067460203
  P           7.03898373410673      1.32188527367970      3.93024432344062
  C           6.32826894690125      0.62574547400260      2.42823623665015
  H           5.58093381011627      1.35997704383417      2.12766287606457
  H           7.11369493331846      0.65457048820382      1.67234350516269
  C           5.69628467046009     -0.76077155781816      2.53876378658176
  H           4.87797381658026     -0.76472925879435      3.25510893502024
  H           6.41298572974163     -1.52073428577530      2.83693844266641
  H           5.28707367991744     -1.05217495752032      1.57469469275640
  C           8.69185361238673      0.65422965664712      4.19365762349756
  H           9.32264586730900      1.29629517246735      3.57861560702797
  H           8.95417488495844      0.86566142045568      5.22885119055061
  C           8.91864084976228     -0.81480814752073      3.84152727731233
  H           8.71390357841867     -1.00720031702693      2.79090415448892
  H           8.30348001815868     -1.48354030198052      4.43722442496142
  H           9.95878868811334     -1.07324012556324      4.02389781888755
  C           5.96370593363919      0.93013515555008      5.32450777083799
  H           6.08812849151105      1.75027874708270      6.02869794469646
  H           4.94168592313329      1.00198231242502      4.95622204912305
  C           6.22167645843824     -0.40956546779281      6.01270390914352
  H           7.23039819783184     -0.46065526661915      6.41589712197920
  H           6.07915725304700     -1.25230398048104      5.34122785926953
  H           5.53031750307003     -0.52886794347100      6.84311951757892
