# Supplementary material for: Origin of the 31P NMR Chemical Shift in Lewis Acid Adducts of Triethylphosphine Oxide. Does the Gutmann–Beckett Method Relate to Lewis Acid Strength?
Source: J Am Chem Soc. 2026 Apr 1;148(14):14768–78. doi: 10.1021/jacs.5c17621 (PMC13088190; doi:10.1021/jacs.5c17621)
Supplement: Supplementary file 1 [file ja5c17621_si_001.zip › Geoms/Adducts/B_oCb3.xyz]

93
Coordinates from ORCA-job B_oCb3 E -1674.777754890693
  C           2.45058246083516      4.01573374582030      6.87206108754976
  C           3.56114015846414      6.48260679518076      7.81196182584000
  C           1.64309497049010      6.48159394001920      5.67640448732259
  C           0.50032899523996      5.68198428540991      4.76956915356080
  H           0.53265940225185      4.61566988579464      4.81893829663690
  B           2.18328636454680      2.88972597329415      5.60427965291816
  H           2.18991842787446      3.30446987652936      4.50143788159004
  C           3.55043334036019      8.14229477849420      7.84068651211348
  H           3.01089874832555      8.61380209889633      7.04845747903052
  B           3.60797324829045      1.57923032400392      7.70533717674374
  H           4.63559497595988      1.15774632461150      8.09443340995076
  B           1.15574028845702      1.59807150619314      6.25837498581586
  H           0.37169133436955      1.05342204127438      5.56619783613047
  C           3.24407289707996      3.18738710937792      8.07218977400442
  H           3.95210713499059      3.75537312825611      8.63602121452758
  B           2.89909243950828      1.34365319121103      6.10387531720119
  H           3.39178625778036      0.62152408495220      5.31084494498689
  B           1.60602951128710      3.55137267695904      8.30481931729730
  H           1.27003202718687      4.39386020495321      9.04334814629447
  B           0.89125750465057      3.27129996593248      6.73700729052579
  H          -0.05246845849280      3.89581620856735      6.46055013965540
  B           2.03672316995566      0.79617972329607      7.56900721168668
  B           0.80054887827433      2.01313747796848      7.95360628053343
  H          -0.22648747898043      1.76789803553802      8.47565924434165
  B           2.32230950756473      2.00608308978765      8.83729264880072
  H           2.47531273863698      1.85322755408726      9.99310614886449
  B           3.68867020846905      2.85822970470583      6.49926489535711
  H           4.72240137514645      3.24641773798837      6.13353167949017
  B           2.87138454359270      5.62796171983925      6.50218865504550
  B           0.57059829297893      8.86761071345656      4.65320921555277
  H           0.63198122821133     10.04515266289278      4.64443764054047
  B           0.13177808635375      6.40672337834230      3.29004407561856
  H          -0.07445132679379      5.69275010034212      2.37794012681437
  B          -0.98223795613318      6.46695336346550      4.65808187655310
  B           0.90909184001164      7.98175868873394      6.13640265634088
  H           1.14790439981859      8.47835969026157      7.16297656748211
  B           2.04784206730255      7.89500065725472      4.79869818906842
  H           3.15050079154017      8.29411772250207      4.90206722512304
  B          -0.01571343153208      6.50104776859142      6.15824577695945
  H          -0.31348038871739      5.91768799983564      7.12782376574150
  B          -0.61921562579084      7.93693887549855      3.72975365228030
  B           1.11154227449027      7.87771592473715      3.29012612663558
  H           1.56145334719416      8.32250947901220      2.29350180232935
  B          -0.72498271424340      7.98864796053255      5.50312863460667
  H          -1.58718075391962      8.52763596991720      6.09759347963665
  B           1.76470097081110      6.38847368815769      3.94587851015107
  H           2.56355236415781      5.68164810210330      3.47409605904711
  B           3.66748851286094      5.98019118876720      9.46602051231409
  H           3.15194371351616      5.00178304282253      9.83109424885454
  B           3.65142711848696      7.42656147715001     10.45634018339308
  H           3.14221186305523      7.41261236023392     11.51838734328176
  B           5.18845637423137      6.59880591440953     10.09996647407993
  H           5.77686004079300      5.98592605670108     10.91767115709298
  B           3.53027117434522      8.81566555594626      9.38156733879920
  H           2.89644995746387      9.79210535330852      9.54728780662466
  B           5.10714302079131      8.36779151044343     10.06439067147316
  H           5.64728698174713      9.05362204109561     10.85608905290120
  B           4.98221071948948      8.85687405839252      8.37749650424938
  H           5.31681592630428      9.85281435955113      7.84720054314534
  B           6.00432219354535      7.47882700708089      8.80069035725966
  H           7.17629774775256      7.51375192678991      8.66485607113382
  B           2.63876924721320      7.31612102135374      9.00527643141653
  H           1.47179172870093      7.26582051432342      8.93236928205825
  B           4.97269051221701      7.40278306526644      7.38665669358610
  H           5.28294045956330      7.46333584918415      6.26761420149023
  B           5.08918625706937      6.00262131066680      8.43000030628619
  H           5.55772237216615      5.01345382000523      7.99431414326726
  H           1.90278122834335     -0.34474842483856      7.83220123810345
  H          -1.42919785322018      8.43641687514948      3.03459069254220
  H          -1.95521613646666      5.80675603651044      4.65850522953761
  H           4.72960717132244      3.15730101548086      4.01332937476331
  H           3.87238907404975      4.16995611988011      2.88735866632310
  H           6.91870591915281      3.70791001633019      2.77425327091668
  H           5.96226795750784      4.57730208798734      1.57677292433943
  H           5.73593366458884      2.85486326270573      1.80014879313031
  H           5.73073793976888      6.48792999362768      2.48152993639419
  H           4.17785502687583      7.07958587538430      3.01029279896979
  H           6.84896994426744      7.95596470610964      4.27278784975703
  H           5.27191306639165      8.67695628178851      4.56591545636310
  H           6.01893511826465      8.81721190924376      2.98574948804619
  H           7.42046710775167      5.56659489070511      4.30437233133844
  H           6.88081754900379      6.06061157193174      5.88816726936635
  H           6.97688656810456      3.10926196530125      5.01507769510321
  H           6.71615409958745      3.71831645089286      6.64270237289943
  H           8.27329488658486      3.93765780193888      5.86589179970682
  C           4.83846283614037      4.02267732807286      3.36505493255749
  C           5.93256689526512      3.78738531966695      2.32273516906009
  C           5.19078000381505      6.87486138863632      3.34700389690593
  C           5.87377480560836      8.15216495713519      3.83357751713739
  C           6.77156592113077      5.28290875880348      5.13616454061583
  C           7.19946070197721      3.92754935712735      5.69568572415546
  O           4.01268517693513      5.51415352674613      5.49886026933121
  P           5.11147169067859      5.44055132380994      4.44526007987246
