# Supplementary material for: Origin of the 31P NMR Chemical Shift in Lewis Acid Adducts of Triethylphosphine Oxide. Does the Gutmann–Beckett Method Relate to Lewis Acid Strength?
Source: J Am Chem Soc. 2026 Apr 1;148(14):14768–78. doi: 10.1021/jacs.5c17621 (PMC13088190; doi:10.1021/jacs.5c17621)
Supplement: Supplementary file 1 [file ja5c17621_si_001.zip › Geoms/Adducts/CH3_3_C.xyz]

36
Coordinates from ORCA-job tBu E -812.306493566742
  C           2.06498564187440      0.33512396457473     -0.10801483612440
  C           2.19831339666173     -0.61175289701547     -1.28427180387798
  H           3.18800767844834     -0.49303932586965     -1.71883744592613
  H           2.09484264682197     -1.64794565027502     -0.97072069938833
  H           1.47545570141081     -0.39257693369594     -2.06890691093152
  C           3.06976595718418      0.01644968277233      0.97986757478719
  H           2.92474272204235      0.66975903444439      1.83629709095128
  H           2.97350933902966     -1.01707036743791      1.30388627267619
  H           4.07670808455252      0.16586105532953      0.59715257654183
  C           2.13715695458988      1.78943010810259     -0.52958783065820
  H           1.43250271788568      2.01501618459005     -1.32643205264671
  H           1.94240022344387      2.44240619115767      0.31756537750656
  H           3.13650087887593      2.00384185378281     -0.90170559254583
  O           0.74632200792648      0.12981757427459      0.56617352198624
  C          -0.87111194125013     -1.84293747271424     -0.54912968603365
  H          -1.92791686057571     -1.97766941148108     -0.78339906428332
  H          -0.32700188827853     -1.92800373402756     -1.48852248988472
  C          -0.39692821705142     -2.88174760613150      0.46927112110377
  H          -0.47629570735236     -3.87669418201137      0.04116081236581
  H          -1.00170646980654     -2.86139351732408      1.37246020474741
  H           0.63968436817923     -2.71614081597703      0.75172099240378
  C          -1.73536914218860      0.08575773604204      1.46677484729712
  H          -2.73238047637141     -0.27115332917672      1.20685320673044
  H          -1.34763595478182     -0.58021764321159      2.23714127591399
  C          -1.76028991962731      1.53530054223597      1.95317657037578
  H          -0.75668857360146      1.89210241009657      2.17055481636662
  H          -2.34640564966895      1.60547133215516      2.86477101680990
  H          -2.21241692108522      2.19737395743313      1.21810754984017
  C          -1.18611363711466      0.97651160284680     -1.26998121414043
  H          -0.97298549403497      1.98196368089324     -0.90880939524539
  H          -0.53791288236114      0.79938298387788     -2.12739324526290
  C          -2.66072114096454      0.83033155270373     -1.65931630392384
  H          -2.87899951700803     -0.15910984507648     -2.05337889981144
  H          -2.90353432490167      1.55264197917169     -2.43315804010599
  H          -3.31941633614886      1.01824545846617     -0.81465764626608
  P          -0.69337134375372     -0.15519846522543      0.03277204085277
