# Supplementary material for: Origin of the 31P NMR Chemical Shift in Lewis Acid Adducts of Triethylphosphine Oxide. Does the Gutmann–Beckett Method Relate to Lewis Acid Strength?
Source: J Am Chem Soc. 2026 Apr 1;148(14):14768–78. doi: 10.1021/jacs.5c17621 (PMC13088190; doi:10.1021/jacs.5c17621)
Supplement: Supplementary file 1 [file ja5c17621_si_001.zip › Geoms/Adducts/CuBEA.xyz]

117
Coordinates from ORCA-job CuBEA_5MR E -12583.816197811291
  H           1.45055099309754     11.29552707210030     11.61722199204779
  H          -0.44717399650481      8.80703399965790     18.34543800296484
  H          -1.03102499948577     -1.50664197233109     10.75049002746288
  H          -0.49204604700126      5.67501801865940     18.05073796023098
  H          -1.00107199625534      2.99167397933072     10.51287500813168
  H          -2.01754298303526     -0.97128500689809     15.39456698565329
  H          -0.65018096434414      0.43661301142798     18.16794105381537
  H           0.62776500522445     11.19931298973433     15.55836100112521
  H           5.22285589364109     12.29572110782215      8.89751175376051
  H           1.67111499608198     12.15025801925852     17.50884900952548
  H          -2.15204800871859      2.89035901060282     15.22360700009463
  H           3.99098598775525     13.21082200094590     14.67604200170446
  H           5.56488703137498      9.46745796467611      6.80200905699144
  H           2.87520197894674     13.23829291828949     11.63209200123776
  H           1.50257100294026      9.21803099089344     19.68656299237380
  H           1.24428304099077      5.11238198752750     19.60708105407006
  H           5.72300501688523      0.99669599352906      6.66800210205804
  H           1.14179495590357      1.02703998703123     19.67214993690751
  H           1.66125199036364     -2.86446598611929     17.14714599646146
  H           5.56304497924451     -2.66520203281062      9.37770295112947
  H           5.85151402714287      5.18575096823765      6.90554291111169
  H           5.42955001003420     11.23951299512980     14.71866901115158
  H           7.56998198315683      8.88246501814362      8.01490196673153
  H           7.85362100312684     -1.56990900623095     15.74778901568772
  H           7.53670193337801      5.75807601407076      8.54792604496924
  H           7.77389598892379      2.98738299080989     16.15947798768412
  H           8.74710299726268     -1.15215399814521     10.94676999756230
  H           7.52912500167279      0.53365300560256      8.20677095273123
  H           6.12549812199901     11.60412592192942     11.02376323396672
  H           8.88895504439309      3.25140004723634     11.25162099769514
  O           5.57384388048708     -1.29600372977488     14.74911873990449
  O           5.58527470694517      7.35716610767899      8.19301601902448
  O           1.30723561689455     -1.32893621462401     11.63651407592176
  O           1.51300996488315      7.17747011231515     18.19356681401324
  O           3.45642104521020     -1.35680300824045     13.16678087238049
  O           3.45696983329172     11.27964155317400     13.14323021353938
  O           3.16819527908398     -1.51453759099662     15.77157425635787
  O           3.17503389464089     11.12940197714124     15.77933291719525
  O           5.63636646570908      9.79836890893503      9.30446001755384
  O           3.68462474617661     -1.46691997214358     10.54404925424233
  O           3.69536013957559     11.11082288295586     10.51292393891208
  O           1.63290077564432      9.61457275499004     17.21459702317911
  O           3.90280411977018      0.75825951422886     14.69479418565847
  O           2.89462976255040      0.78016227829128     11.74497423224088
  O           5.50399873376932      2.84165065286853     14.93477085620328
  O           1.29745392325443      2.88377283352177     11.68367553679299
  O           3.47421287736436      2.89346434083054     13.20256321477193
  O           2.97882261793974      2.95634541254329     15.78490162830062
  O           3.68640031412242      3.03723736112398     10.57787117337405
  O           5.28620209884467      5.05053012276910      9.42808383538277
  O           1.66829525930324      4.76025805742815     17.11268791928121
  O           7.17283675388437      0.78110341214834     15.15352436976617
  O          -0.28975197678846      0.78598627240861     11.38384655484714
  O           7.77614504730778     -1.00576580343722     13.27701516658148
  O          -0.81795913406552     -1.05128926951510     13.21384560450823
  O           7.80880083470536      2.85084594153457     13.58816251206417
  O          -0.97596102883845      2.78288777691829     13.02170346406664
  O           5.91099845225974      2.34657673853434      8.80710260686981
  O           1.04667505979586      2.22566351126823     17.48360898530224
  O          -0.49130185078491      0.97780705115594     14.92693672176873
  O           7.76521772984781      1.06389119895205     11.61011527321220
  O           0.49883357160245     -1.38331920322211     15.48714623764018
  O           5.21251711581538     -0.25095858978754      8.76918767148170
  O           6.20828765498646     -1.00024205498067     11.14692153249240
  O           1.68504766975174     -0.37649254230574     17.64465734214860
  O           0.37866703713351      3.41935094099736     15.23139033865687
  O           6.35120888099414      3.32845410327585     11.44774430959456
  Al          5.26791028767004      3.40880140387137      9.98875859534066
  Si          7.08412220155288      2.39300168605667     14.98718729592144
  Si          4.03198086477446     -0.84700127900125     14.58406293029254
  Si          4.06698274812906     11.75727737864365     14.58022229666571
  Si          6.10998087929869      8.87666940891759      8.02915585507382
  Si          2.84173985889402     -0.82858042664905     11.76265036745298
  Si          2.82360215083324     11.77326903755827     11.71622955158087
  Si          1.01124510346940      8.70886783137993     18.41140664785263
  Si          7.11963528851063     -0.79501149430328     14.75151264325476
  Si         -0.22205680315646     -0.79667353946161     11.71929282461445
  Si          0.95156069180318      5.64493005973820     18.27510852269979
  Si         -0.74425527564960     -0.62457084355868     14.77445115344302
  Si          6.12065252925306      0.93942629232024      8.08055936752132
  Si          7.65697696228143     -0.54979024197953     11.71534319749587
  Si          0.77330734098949      0.82294073655241     18.26822790682683
  Si          1.52439737164537      3.31645732053916     16.38526914083734
  Si          1.73874153358346     -1.56050754138389     16.52582893982170
  Si          1.72786541252585     11.07411365496547     16.51873139963282
  Si          5.18743496286677     -1.37275938586154      9.92688076321532
  Si          5.21743453939323     11.23748187740078      9.91554578679374
  Si         -0.24440578156864      2.38959909142779     11.61213970811235
  Si         -0.85445127829714      2.53698343639441     14.62142952867303
  Si          6.08769941415204      5.78026215908723      8.24424189273247
  Si          3.96988048514100      2.36608585662264     14.64925411019448
  Si          2.85483745616678      2.40107355951803     11.75830655078268
  Si          7.74370801706697      2.64461574947053     11.95125496569859
  Cu          5.65351965114930      4.65429957744960     12.64196117956587
  O           4.98974432808796      5.99067047191563     13.76002996881860
  P           4.38271667180503      7.30423742029941     13.29337558502893
  C           3.27523645430920      7.08812703585710     11.89440015417787
  H           2.95507786127646      8.07437831606163     11.55516083821641
  H           3.87741583727772      6.65438706445673     11.09236184836170
  C           2.09131743084482      6.17957912306348     12.22631672414680
  H           1.37636993203085      6.67713574426685     12.87840247330168
  H           2.42347402515635      5.27091365639311     12.72235223641935
  H           1.57555848381611      5.88442111268431     11.31732240338183
  C           5.64575852268655      8.47980906638537     12.77295317155182
  H           5.12700030012080      9.32965052160423     12.32964649914650
  H           6.15222338409415      8.84175248582593     13.66649755418031
  C           6.64575466824416      7.85670975017791     11.79824117442181
  H           6.14526242710074      7.40813761551210     10.94332230613400
  H           7.23078803807247      7.08375066919756     12.29114888046238
  H           7.32870732921558      8.61484896706427     11.42344233131458
  C           3.48016992152162      7.99127062581772     14.68203270803889
  H           3.05922181637328      8.95229132581910     14.39360144898612
  H           2.64910749250059      7.31196721000952     14.87111139915223
  C           4.36924986114054      8.09279470838132     15.92174714525810
  H           5.17859186221552      8.80588437877926     15.77690566201825
  H           4.80272374914961      7.12363323474224     16.15361590236259
  H           3.78294323817266      8.42446774421623     16.77036973290968
