# Supplementary material for: Origin of the 31P NMR Chemical Shift in Lewis Acid Adducts of Triethylphosphine Oxide. Does the Gutmann–Beckett Method Relate to Lewis Acid Strength?
Source: J Am Chem Soc. 2026 Apr 1;148(14):14768–78. doi: 10.1021/jacs.5c17621 (PMC13088190; doi:10.1021/jacs.5c17621)
Supplement: Supplementary file 1 [file ja5c17621_si_001.zip › Geoms/Adducts/Et3Si.xyz]

45
Coordinates from ORCA-job Et3Si E -1181.821427100529
  Si         -1.41923682609138      0.03278853483065     -0.22846555178064
  C          -1.94513358945311      1.80121086393101     -0.46192723725055
  H          -1.65612079946934      2.38086744973913      0.41826864316096
  H          -1.36857417887423      2.20553737832681     -1.29731182523827
  C          -3.44440773603194      1.97791495299305     -0.74445272042745
  H          -3.69567621209312      3.02859988720724     -0.86747685703895
  H          -4.05942011014403      1.58639428560192      0.06342949752966
  H          -3.73413108272504      1.46278280020728     -1.65846537338434
  C          -2.11475030599727     -1.14066245659750     -1.48882668796772
  H          -2.12613914199473     -0.63473935231243     -2.45655857319002
  H          -1.41165316164499     -1.96988472807402     -1.59588631795296
  C          -3.51035315683045     -1.68790908138059     -1.15737489359079
  H          -4.24059361653556     -0.89056967987395     -1.03348443053666
  H          -3.49865161510908     -2.27059134031844     -0.23789277498444
  H          -3.86937478931093     -2.33861061904813     -1.95107358144492
  C          -1.59362099836309     -0.55770172706410      1.53401576389281
  H          -1.38967351351157     -1.63042307541050      1.57548290107228
  H          -0.82262893539724     -0.07504813518741      2.14151078167494
  C          -2.96663880586300     -0.25576218908151      2.15371331427212
  H          -3.15216861967165      0.81598404633183      2.19190757412932
  H          -3.02761880211585     -0.63565077144061      3.17069737730724
  H          -3.77485055019974     -0.70993852081503      1.58500396750099
  H           2.89200817408966     -1.46731477675245      1.48095803389489
  H           1.20184594645073     -1.37700701586897      1.92702718914251
  H           2.31122829115103     -2.92158048863530     -0.50153000010595
  H           0.59863226488054     -2.78073324609202     -0.10931074657097
  H           1.68762448623243     -3.62963165465626      0.97899256186740
  H           2.61781976267849     -0.89319603216519     -1.88634350761917
  H           2.63588547296039      0.85387100168004     -1.87893095268833
  H           4.97195605996991     -0.03513660172071     -1.68663861366561
  H           4.55125220793688     -0.93135536548930     -0.23927291478707
  H           4.56328796741591      0.83289421962157     -0.21820112251534
  H           1.18675888083410      1.38164743016386      1.89298376195432
  H           2.91133273874920      1.29624901022077      1.60974713149896
  H           1.96873501111393      3.57711242221577      1.02973478898492
  H           0.93962020483247      2.84131974558627     -0.19145952412071
  H           2.69346855670741      2.82188327933123     -0.37933848869310
  C           1.87815624221789     -1.48543967100070      1.07912329853456
  C           1.60192746125033     -2.77808486517943      0.31041875439982
  C           2.85878677512945     -0.02466061776164     -1.27380612687972
  C           4.31888863451137     -0.04066931727286     -0.81896952482168
  C           1.94862158697785      1.42321181098893      1.11318384148943
  C           1.88262301957450      2.74181535178061      0.34097852364380
  O           0.28007440250276      0.03315868110636     -0.56783458966314
  P           1.68649943136006     -0.01379639146530      0.07608419986756
