# Supplementary material for: Origin of the 31P NMR Chemical Shift in Lewis Acid Adducts of Triethylphosphine Oxide. Does the Gutmann–Beckett Method Relate to Lewis Acid Strength?
Source: J Am Chem Soc. 2026 Apr 1;148(14):14768–78. doi: 10.1021/jacs.5c17621 (PMC13088190; doi:10.1021/jacs.5c17621)
Supplement: Supplementary file 1 [file ja5c17621_si_001.zip › Geoms/Adducts/GaBr3.xyz]

27
Coordinates from ORCA-job GaBr3 E -10302.174838648536
  Ga          0.78057758038203      0.03620027225789      0.00668314660569
  Br          1.52181543477364      2.14623467676296      0.58642870742744
  Br          1.81791599828258     -1.77538298496560      0.99982567342865
  Br          0.48846819681924     -0.23220509185504     -2.29868263167056
  O          -0.99450142036158     -0.01825788078606      0.74044160164534
  C          -3.43203929330291      0.55995178364285      1.69735027467620
  H          -3.15453519928266      0.03673738409029      2.61256906192496
  H          -3.05823072894530      1.57849504211886      1.79847209913064
  C          -4.94288152875311      0.53796872087744      1.47368639225644
  H          -5.31857906425378     -0.47673496620139      1.35821616375668
  H          -5.22243375181442      1.10560321868190      0.58855657281804
  H          -5.45340023863725      0.98267052803470      2.32404438158013
  C          -2.90716762678533     -1.93468066030001      0.29221883090950
  H          -2.85183575023211     -2.32114174442864      1.31069688445285
  H          -3.94996400968885     -1.99466739201418     -0.02169146547628
  C          -1.99462613674778     -2.73428287012499     -0.63955288865981
  H          -0.96296708175685     -2.69839235419318     -0.29868881870206
  H          -2.02219709986508     -2.35335070347655     -1.65743843321211
  H          -2.30832043115624     -3.77493656710004     -0.65909075908902
  C          -2.89987352963547      0.58643912875124     -1.16936708498555
  H          -2.35721380118200      0.05334501183579     -1.94817719903342
  H          -3.96507727087584      0.42040459430648     -1.33422470831385
  C          -2.54319410186517      2.07283334664202     -1.19297175849812
  H          -2.76155039580549      2.49114138924678     -2.17181196149600
  H          -1.48422850501766      2.22248142381144     -0.99551523425398
  H          -3.11140075807065      2.63434981646158     -0.45328896958693
  P          -2.46225857052191     -0.19562191927653      0.38583173306510
