# Supplementary material for: Origin of the 31P NMR Chemical Shift in Lewis Acid Adducts of Triethylphosphine Oxide. Does the Gutmann–Beckett Method Relate to Lewis Acid Strength?
Source: J Am Chem Soc. 2026 Apr 1;148(14):14768–78. doi: 10.1021/jacs.5c17621 (PMC13088190; doi:10.1021/jacs.5c17621)
Supplement: Supplementary file 1 [file ja5c17621_si_001.zip › Geoms/Adducts/GaCl3.xyz]

27
Coordinates from ORCA-job GaCl3 E -3960.482883371541
  Ga          1.32108021262842     -0.05312396199262      0.09809460861934
  Cl          1.16990123374076      0.16793542042121     -2.07607989300790
  Cl          2.23427740969977      1.65636413065941      1.05696456440582
  Cl          1.99165161350101     -2.01922196999030      0.69602340567579
  O          -0.49889990329872      0.00477149304141      0.70901824020494
  C          -2.35982758815464      1.88884713615391     -0.01278746032076
  H          -3.34710784590446      1.92942047505199     -0.47447231685419
  H          -2.45371450332316      2.30304233610496      0.99177490042700
  C          -1.32669225611999      2.67128180189663     -0.82624218172161
  H          -1.18872449946192      2.24889830600105     -1.81840530085810
  H          -0.36000471365031      2.67034593436486     -0.32892040205102
  H          -1.64970494926750      3.70318487156897     -0.93824885679390
  C          -3.02555323165393     -0.56634366173182      1.40480338754334
  H          -2.66149345924064     -1.57858139621242      1.57839786373604
  H          -2.85407674260408     -0.01358216012149      2.32866363890017
  C          -4.50179999771073     -0.56178662909745      1.01339520950323
  H          -5.10240127327131     -0.98665173280390      1.81360064918820
  H          -4.67781862619824     -1.15578472056110      0.11896336482048
  H          -4.86687083366998      0.44657198759962      0.82831248913615
  C          -2.17501928707000     -0.67462144334982     -1.38325315291213
  H          -3.21451953695732     -0.51888245679718     -1.67406829477421
  H          -1.54701909507587     -0.16223933959332     -2.10987174651388
  C          -1.81620353935951     -2.15933301741806     -1.32151851779747
  H          -2.46557174763612     -2.70122939442432     -0.63587478084147
  H          -0.78680828263026     -2.29962680916611     -0.99978877204114
  H          -1.92106166722055     -2.60730393954574     -2.30599276734388
  P          -1.91900231929069      0.15731866934163      0.18674307797114
