# Supplementary material for: Origin of the 31P NMR Chemical Shift in Lewis Acid Adducts of Triethylphosphine Oxide. Does the Gutmann–Beckett Method Relate to Lewis Acid Strength?
Source: J Am Chem Soc. 2026 Apr 1;148(14):14768–78. doi: 10.1021/jacs.5c17621 (PMC13088190; doi:10.1021/jacs.5c17621)
Supplement: Supplementary file 1 [file ja5c17621_si_001.zip › Geoms/Adducts/GaF3.xyz]

27
Coordinates from ORCA-job GaF3 E -2879.365763850208
  Ga         -1.68305594543732      0.02496545542085      0.14315439416887
  F          -2.34100169630399     -1.51176679564701      0.71199696261560
  F          -1.35522919553064      0.01431696529533     -1.61544851626368
  F          -2.45010316411501      1.50532441473617      0.70526956813892
  O           0.10487010962079      0.07626910841560      0.82786849593615
  C           1.58656699411364      0.78596727001073     -1.39641917206692
  H           2.58191380980432      0.60610763761171     -1.80395124491527
  H           0.85602942248552      0.34239340433763     -2.07069748132608
  C           1.30365672670077      2.27773544909994     -1.21841069635705
  H           2.03960456753839      2.75517464446722     -0.57331269512239
  H           0.31730781685070      2.43695836218655     -0.78925341481424
  H           1.33038717368710      2.77777189587423     -2.18287581486896
  C           2.72069246259722      0.47324254909637      1.27584328288228
  H           2.44173995435567      1.49439962175972      1.53382501573323
  H           2.61248836494032     -0.11739299999206      2.18564631130341
  C           4.14546357704963      0.40513512705017      0.72916350046792
  H           4.26386023521319      1.03367934992569     -0.15106958096143
  H           4.42508399528421     -0.61138447406417      0.45939146921183
  H           4.85171181219923      0.75248237521904      1.47889526306586
  C           1.78363037409063     -1.85745862272651     -0.19459017059734
  H           2.69434429280672     -1.90517713403909     -0.79311001385467
  H           2.00133586104109     -2.33071714432370      0.76368555446861
  C           0.61647543691238     -2.55942318111268     -0.89408011400359
  H           0.33607297353371     -2.05667286016918     -1.81627246561951
  H          -0.26212896756333     -2.58764512011493     -0.25410957644608
  H           0.89459510340627     -3.58290747135978     -1.13285990296790
  P           1.45494877791875     -0.12228095725783      0.14629771259244
