# Supplementary material for: Origin of the 31P NMR Chemical Shift in Lewis Acid Adducts of Triethylphosphine Oxide. Does the Gutmann–Beckett Method Relate to Lewis Acid Strength?
Source: J Am Chem Soc. 2026 Apr 1;148(14):14768–78. doi: 10.1021/jacs.5c17621 (PMC13088190; doi:10.1021/jacs.5c17621)
Supplement: Supplementary file 1 [file ja5c17621_si_001.zip › Geoms/Adducts/GaI3.xyz]

27
Coordinates from ORCA-job GaI3 E -3473.045053037000
  I           6.34841811270155      6.35907521322777      3.23343730174676
  I           5.02560762223570      3.63339441525059      6.23957953975455
  I           9.17504212480204      4.19538690100363      5.61007537165362
  Ga          6.85603548646079      4.32065464193298      4.60208678399804
  H           8.49272361894781      1.04041257290245      4.82894820556015
  H           6.95595107613980      1.06460819590278      5.65332847898721
  H           8.00370477597199     -1.29909353749388      3.96500837247398
  H           6.44426877833055     -1.27230145649913      4.78811342308103
  H           7.93187497683422     -1.24466966522058      5.71820999394620
  H           4.92280353068472     -0.18590739780991      3.14821130550286
  H           4.59012950964513      1.08056278830974      4.32685676897614
  H           4.52107384910954      1.48711976319803      1.27487767387218
  H           4.22304760612882      2.73726323080213      2.48026906974048
  H           3.11833961548823      1.37330672293465      2.32966500639227
  H           7.30542159105372     -0.35727515565910      1.82627608606710
  H           6.98304117049825      1.17119747473180      1.02469110072283
  H           9.52362861789249      0.51215430520462      2.63250679279101
  H           9.16170485276679      2.09861403586260      1.96019707343138
  H           9.42096552533237      0.72223387992724      0.88985521391679
  C           7.47752393005323      0.64704655561004      4.79123157137517
  C           7.45933419838302     -0.88077708294847      4.80970946987887
  C           4.97092099131888      0.88920783835007      3.32363197290109
  C           4.16310485032123      1.66955847811428      2.28635258969518
  C           7.49516976442651      0.71514961964197      1.87180883711193
  C           8.99062082396103      1.03166426217070      1.83870803240004
  O           6.85364692938007      2.88983720669547      3.31118804632465
  P           6.70200815713050      1.37166743585732      3.34411262669793
