# Supplementary material for: Origin of the 31P NMR Chemical Shift in Lewis Acid Adducts of Triethylphosphine Oxide. Does the Gutmann–Beckett Method Relate to Lewis Acid Strength?
Source: J Am Chem Soc. 2026 Apr 1;148(14):14768–78. doi: 10.1021/jacs.5c17621 (PMC13088190; doi:10.1021/jacs.5c17621)
Supplement: Supplementary file 1 [file ja5c17621_si_001.zip › Geoms/Adducts/GeBr4.xyz]

28
Coordinates from ORCA-job GeBr4 E -13028.431085103084
  Ge          0.58961236292720     -0.02481593017783      0.03261037968466
  Br          0.29569543868470      0.97699348962719      2.11781442185216
  Br          0.77833282334111     -2.32735307026884     -0.11020970559450
  Br          2.91970735558325      0.43233422507922     -0.10273107359197
  Br          0.02666667213865      1.19156345458042     -1.87811318540058
  O          -1.44846181966109     -0.45472682116954      0.16002015568866
  C          -3.59799901083235      0.09219795411808     -1.43016313957004
  H          -3.00992456147114      0.86720026685432     -1.91942317703467
  H          -3.36784586046214     -0.83626296310870     -1.95214484894341
  C          -5.09191469549013      0.40526946903488     -1.46894869391049
  H          -5.42759674514341      0.50849311645227     -2.49781873300280
  H          -5.31955781547425      1.33717989294774     -0.95457195865578
  H          -5.68084448152100     -0.38612300177387     -1.00903414426835
  C          -3.80166672609098     -1.39824743788289      1.07153091594937
  H          -3.41133725640728     -1.40568824298500      2.08991283274776
  H          -4.85631576596912     -1.12962857041126      1.13107907036379
  C          -3.59553151820882     -2.75619147889041      0.40164087512748
  H          -4.04959529528583     -3.54508924564615      0.99597469231940
  H          -2.53488014800912     -2.97208880829415      0.29530993782173
  H          -4.04929868053150     -2.78268840335521     -0.58756458916470
  C          -3.25309806368402      1.42900616443462      1.13576857293083
  H          -4.33133428352775      1.47390952525644      1.29582209279089
  H          -2.78557554872616      1.29692279064177      2.11127777877059
  C          -2.73735972630849      2.69522645716001      0.45525301555662
  H          -1.66633821790517      2.63863237748190      0.28323698138428
  H          -2.93169498081494      3.56120979491941      1.08318915915580
  H          -3.22460783899693      2.86114260557008     -0.50372055231572
  P          -2.91077577955322     -0.08406024529451      0.22350517460898
