# Supplementary material for: Origin of the 31P NMR Chemical Shift in Lewis Acid Adducts of Triethylphosphine Oxide. Does the Gutmann–Beckett Method Relate to Lewis Acid Strength?
Source: J Am Chem Soc. 2026 Apr 1;148(14):14768–78. doi: 10.1021/jacs.5c17621 (PMC13088190; doi:10.1021/jacs.5c17621)
Supplement: Supplementary file 1 [file ja5c17621_si_001.zip › Geoms/Adducts/GeCl4.xyz]

28
Coordinates from ORCA-job GeCl4 E -4572.849021154917
  Ge          1.12014001625228     -0.00555188818760      0.17011784565340
  Cl          3.29731806881986     -0.00344888742558     -0.17043861395965
  Cl          0.62562577163653     -0.02963358954111     -1.95861922526711
  Cl          1.08235666535071     -1.87222377187321      1.25430239556827
  Cl          1.07300055951371      1.88445931345717      1.21335622347744
  O          -0.90792042285034     -0.00759067593019      0.51675999285588
  C          -2.58004233812658      1.44293608482119     -1.14952195198632
  H          -1.84733176484468      1.39463571641601     -1.95367808794152
  H          -3.56668220864812      1.33535805588189     -1.60159696114930
  C          -2.45256787643173      2.75216744168271     -0.37154284796587
  H          -1.48724824900216      2.81332321755905      0.12520049670388
  H          -3.23095212373761      2.84434315813352      0.38396998845872
  H          -2.54259980749029      3.60014196254875     -1.04566524124371
  C          -3.48693261662959      0.00098682532290      1.21289690815037
  H          -3.26310050809738     -0.87505496594897      1.82061473165833
  H          -3.24673959270488      0.86798059612135      1.82732948220836
  C          -4.94539961522249      0.01681124843676      0.76288075725023
  H          -5.60587498058573      0.02329638721897      1.62638217721881
  H          -5.19083852797028     -0.86098669375727      0.16801758514463
  H          -5.17165779134980      0.90064159668188      0.16924294975912
  C          -2.58917708463278     -1.44810226815119     -1.14932723006326
  H          -3.58999488768542     -1.35082088462273     -1.57158394395938
  H          -1.88113429120566     -1.38704460596846     -1.97430343751035
  C          -2.42211733280434     -2.75921041060659     -0.38218575808357
  H          -2.52492168870618     -3.60512500415183     -1.05704688642940
  H          -3.17397938111819     -2.86363194343196      0.39821437232894
  H          -1.44077588176632     -2.81138726235629      0.08305597663610
  P          -2.28049827976245     -0.00348262072918     -0.12297820671302
