# Supplementary material for: Origin of the 31P NMR Chemical Shift in Lewis Acid Adducts of Triethylphosphine Oxide. Does the Gutmann–Beckett Method Relate to Lewis Acid Strength?
Source: J Am Chem Soc. 2026 Apr 1;148(14):14768–78. doi: 10.1021/jacs.5c17621 (PMC13088190; doi:10.1021/jacs.5c17621)
Supplement: Supplementary file 1 [file ja5c17621_si_001.zip › Geoms/Adducts/GeF4.xyz]

28
Coordinates from ORCA-job GeF4 E -3131.410661986172
  Ge         -1.56562809817042     -0.00081087458116      0.09245075945744
  F          -1.68914545427036      1.51877029575459      0.90939682560337
  F          -0.90311289387075      0.00051396592620     -1.53355449748629
  F          -1.68636999718452     -1.52204756886232      0.90687011404776
  F          -3.21338596695123     -0.00179677106191     -0.46084758533399
  H           1.07484839085873     -1.35685384706662     -1.88242451808523
  H           2.80337144359121     -1.39945209247774     -1.56557724652793
  H           0.66680114160864     -2.76178872480378      0.19086052881155
  H           2.40874417605538     -2.88726198410763      0.43570284218269
  H           1.66946101294686     -3.60304043514817     -0.98886706160271
  H           2.80294988643523      1.40213516032014     -1.56481816772579
  H           1.07477684872029      1.35721314804837     -1.88322256841286
  H           2.40466407321496      2.89019603585113      0.43546591695526
  H           0.66310069735380      2.76178316002279      0.18974159507980
  H           1.66500109677874      3.60429701288983     -0.98974092228818
  H           2.73015711915542      0.87353927219208      1.81454796980035
  H           2.72911446946938     -0.87017500629696      1.81596860348341
  H           4.53128474231823     -0.88200934864639      0.02733214568740
  H           5.05911192917885      0.00058753192409      1.44970046275017
  H           4.53209656021098      0.87966213723584      0.02487384717350
  C           1.82089707435596     -1.45188173330129     -1.09523306496626
  C           1.63043374327789     -2.75228224839874     -0.31352213848267
  C           1.81998348388016      1.45334326675039     -1.09536932893179
  C           1.62700401732234      2.75369214351112     -0.31415083362815
  C           2.91635102911489      0.00106156536473      1.18925490382819
  C           4.33891893339121     -0.00024515995548      0.63547186964086
  O           0.29779388885450      0.00058133551001      0.70122948529037
  P           1.61941533335359      0.00070081340690     -0.05728238132029
