# Supplementary material for: Origin of the 31P NMR Chemical Shift in Lewis Acid Adducts of Triethylphosphine Oxide. Does the Gutmann–Beckett Method Relate to Lewis Acid Strength?
Source: J Am Chem Soc. 2026 Apr 1;148(14):14768–78. doi: 10.1021/jacs.5c17621 (PMC13088190; doi:10.1021/jacs.5c17621)
Supplement: Supplementary file 1 [file ja5c17621_si_001.zip › Geoms/Adducts/Ge_C6F5_3.xyz]

57
Coordinates from ORCA-job Ge_FPh3 E -4916.284419874527
  F           2.46145251893853     -0.58563047132685     -2.03221216775556
  F           4.62343644681942      0.93042845857875     -2.54249164775760
  F           2.98993760954224      4.25892109067322      0.34927769355120
  F           0.81151992683708      2.74556397003996      0.85802280238978
  F          -2.71795068226383     -0.80400684942297      0.84064896798434
  F          -5.14169608556177      0.31693491861489      0.44077359909435
  F          -5.36271099471391      2.52190843494318     -1.12185550131509
  F          -3.16648977808762      3.60728347778407     -2.27648426529798
  F          -0.75065992441290      2.49980728398349     -1.87775126906323
  F           2.03643027175929     -2.05865094039245      0.84074431431267
  F           2.24288215817294     -4.70559730884226      0.36083875345914
  F           0.47170581317839     -5.91566452380948     -1.29837581525560
  F          -1.50901736788120     -4.48401251515411     -2.46516970041284
  F          -1.72682753517281     -1.84805226787794     -1.98291057369959
  C           1.58446671760175      1.03744483251163     -0.56637428040804
  C           2.57277505031877      0.60309691155906     -1.43304866829419
  C           3.69144323989915      1.36943064918228     -1.71039089815395
  C           3.82895168176012      2.60883959427748     -1.10512793214156
  C           2.85433426021796      3.07433131388092     -0.23215622395024
  C           1.75259464217556      2.28334409340452      0.01511172091484
  C          -1.67009058976408      0.82144366561475     -0.50144095981873
  C          -2.81745023084954      0.29047832360712      0.06426885924952
  C          -4.06501525566110      0.84456957123207     -0.12682407815217
  C          -4.17842994262386      1.97467023025327     -0.92594303692458
  C          -3.05320043915423      2.53002269016446     -1.51480958310109
  C          -1.81725129122863      1.94607922492948     -1.29543701977125
  C           0.14299375961713     -1.88552665891859     -0.54877991299996
  C           1.14845865492060     -2.64880668857130      0.02180693363953
  C           1.27529323678327     -4.00181926637099     -0.21206831921154
  C           0.36758777120852     -4.62216137056471     -1.06010643014954
  C          -0.64666846967840     -3.88839133851152     -1.65548250310153
  C          -0.74351576717225     -2.53315055011180     -1.39226838680652
  Ge          0.02845885619785     -0.00907133779928     -0.11837403357915
  F           4.89013511869852      3.35074762164751     -1.35834675437450
  H           1.21974618438538     -1.96509957771282      3.53104593391041
  H           0.22193504322540     -1.61594471644188      4.93302575396536
  H          -1.82556192880304     -2.40213111169498      3.69846441091300
  H          -0.58896963183265     -3.64633218057763      3.63407927897716
  H          -0.87549717630197     -2.62429969338587      2.23112406948916
  H           1.06778674242512      2.07261899119846      3.49357624757622
  H           1.20874707286961      1.09166303780756      4.94309831756408
  H           2.96985669416968     -0.32669031884022      3.83397203835928
  H           3.42531301544201      1.36520064258971      3.72891253856144
  H           2.74695947506901      0.55266327381002      2.32305881454932
  H          -2.34145328891954     -0.06413488711347      3.34402534555391
  H          -1.64828198529961      0.57200272710364      4.82502842864973
  H          -1.75177425039917      2.13116513860827      2.16419016090674
  H          -1.21479586860210      2.77984058879222      3.71172986645702
  H          -2.89756629806313      2.33736066101232      3.48310388193325
  C           0.22070851000277     -1.66058639067943      3.84299020815826
  C          -0.83460764740755     -2.63661316014065      3.31812211602639
  C           1.29474052423371      1.07014744948837      3.85563460351546
  C           2.69071797096154      0.63298283712784      3.40653148046829
  C          -1.60265239473493      0.63408238947947      3.73659376529152
  C          -1.87630069168968      2.05636350007715      3.24235710176845
  O           0.07852387749644     -0.01824307824969      1.69968321513922
  P          -0.00347270584827      0.00696474873376      3.23365482916688
