# Supplementary material for: Origin of the 31P NMR Chemical Shift in Lewis Acid Adducts of Triethylphosphine Oxide. Does the Gutmann–Beckett Method Relate to Lewis Acid Strength?
Source: J Am Chem Soc. 2026 Apr 1;148(14):14768–78. doi: 10.1021/jacs.5c17621 (PMC13088190; doi:10.1021/jacs.5c17621)
Supplement: Supplementary file 1 [file ja5c17621_si_001.zip › Geoms/Adducts/HB_2_OMe_oCb2.xyz]

77
symmetry c1
C        0.973378000      4.898042000     -2.162211000
C        0.200298000      2.859417000     -4.077163000
B       -0.543895000      5.622317000     -1.892000000
H       -1.500931000      5.121799000     -2.330010000
C       -1.351878000      2.378279000     -3.747030000
B        1.104572000      6.076064000      0.383794000
H        1.363487000      5.812246000      1.502444000
B       -0.265682000      7.359047000     -1.768886000
H       -1.082655000      8.124532000     -2.139416000
C        1.936992000      5.197288000     -0.807985000
B       -0.488652000      6.376406000     -0.299335000
H        1.401962000      2.603448000     -2.101111000
H       -1.451917000      6.429060000      0.378805000
B        2.235889000      6.077342000     -2.227848000
H        3.210160000      5.858676000     -2.836620000
B        0.656525000      6.381555000     -2.932882000
H        0.551130000      6.366598000     -4.104576000
B        0.756390000      7.645325000     -0.351870000
B        1.471223000      7.640665000     -1.982038000
H        1.923008000      8.598497000     -2.501309000
B        2.303776000      6.848523000     -0.644124000
H        3.373496000      7.104536000     -0.220005000
B        0.304605000      4.824020000     -0.578721000
H        0.055664000      3.764447000     -0.135035000
B        1.253593000      3.457246000     -2.933518000
B        0.320599000      3.318008000     -5.715237000
H        1.090919000      4.166726000     -5.983088000
B       -1.296817000      3.119257000     -6.405167000
H       -1.694496000      3.838543000     -7.250271000
B       -0.060499000      1.874141000     -6.673913000
H        0.452548000      1.701133000     -7.723659000
B       -2.356261000      2.544089000     -5.111242000
H       -3.471731000      2.864019000     -4.913348000
B       -1.726135000      1.397316000     -6.304000000
H       -2.442849000      0.879836000     -7.084774000
B       -1.787501000      0.959734000     -4.596529000
H       -2.522005000      0.226296000     -4.041141000
B       -0.369641000      0.537347000     -5.542364000
H       -0.077034000     -0.584159000     -5.764933000
B       -1.096807000      3.734108000     -4.765897000
H       -1.342148000      4.805200000     -4.377925000
B       -0.179723000      1.173396000     -3.906843000
H        0.192003000      0.632696000     -2.931181000
B        0.866046000      1.735717000     -5.184539000
H        2.001527000      1.455517000     -5.106630000
H        0.694369000      8.620630000      0.308540000
C       -1.925381000      2.551004000     -2.358494000
H       -1.149538000      2.795152000     -1.643128000
H       -2.674665000      3.333601000     -2.345245000
H       -2.388711000      1.616637000     -2.057107000
C        2.949306000      4.170696000     -0.352104000
H        3.047646000      3.365487000     -1.070704000
H        3.912753000      4.651381000     -0.206632000
H        2.634635000      3.738735000      0.592616000
O        2.566712000      3.667191000     -3.697520000
C        4.167406000      2.973177000     -5.743078000
H        3.540383000      2.198802000     -6.174698000
H        3.722613000      3.921392000     -6.049954000
C        5.607730000      2.866134000     -6.239017000
H        6.073476000      1.928765000     -5.947280000
H        6.223809000      3.684526000     -5.874867000
H        5.613313000      2.911510000     -7.325048000
C        3.929331000      1.325164000     -3.223256000
H        4.272455000      1.447971000     -2.195732000
H        2.888695000      1.013414000     -3.168988000
C        4.766466000      0.286370000     -3.967112000
H        5.818599000      0.557615000     -4.002888000
H        4.409464000      0.155294000     -4.986142000
H        4.687729000     -0.674098000     -3.464706000
C        5.228264000      3.946728000     -3.217079000
H        5.376129000      4.816694000     -3.857015000
H        4.819672000      4.326202000     -2.284021000
C        6.541544000      3.207488000     -2.959479000
H        6.989451000      2.822796000     -3.870785000
H        6.399676000      2.374008000     -2.275365000
H        7.256097000      3.887227000     -2.502208000
P        3.902642000      2.972865000     -3.959919000
