# Supplementary material for: Origin of the 31P NMR Chemical Shift in Lewis Acid Adducts of Triethylphosphine Oxide. Does the Gutmann–Beckett Method Relate to Lewis Acid Strength?
Source: J Am Chem Soc. 2026 Apr 1;148(14):14768–78. doi: 10.1021/jacs.5c17621 (PMC13088190; doi:10.1021/jacs.5c17621)
Supplement: Supplementary file 1 [file ja5c17621_si_001.zip › Geoms/Adducts/InBEA.xyz]

117
Coordinates from ORCA-job InBEA_5MR E -11133.431341401467
  H           1.45055096007879     11.29552708269539     11.61722201746062
  H          -0.44717399598812      8.80703399817095     18.34543800047315
  H          -1.03102499467929     -1.50664199422472     10.75049000141479
  H          -0.49204599969818      5.67501799883305     18.05073800813937
  H          -1.00107200538351      2.99167399454665     10.51287498379403
  H          -2.01754298712800     -0.97128498937420     15.39456699099049
  H          -0.65018099033374      0.43661301041489     18.16794099509795
  H           0.62776494185448     11.19931294374867     15.55836087014096
  H           5.22285601285802     12.29572099180735      8.89751199206391
  H           1.67111505801943     12.15025806760044     17.50884912509113
  H          -2.15204801222112      2.89035901105968     15.22360700267890
  H           3.99098603878528     13.21082196576042     14.67604200423786
  H           5.56488699929468      9.46745799777243      6.80200898610736
  H           2.87520199590501     13.23829287785582     11.63209199708612
  H           1.50257100692459      9.21803099547292     19.68656300758231
  H           1.24428298785720      5.11238200512301     19.60708098391293
  H           5.72300501242637      0.99669599133293      6.66800201577665
  H           1.14179499090121      1.02704000695587     19.67214999747542
  H           1.66125198684716     -2.86446609546833     17.14714605068947
  H           5.56304499998175     -2.66520199961144      9.37770399340724
  H           5.85151395749098      5.18575101642489      6.90554298868961
  H           5.42954995876118     11.23951303836151     14.71866900314630
  H           7.56998199557463      8.88246499370671      8.01490201557880
  H           7.85362099146267     -1.56990899369145     15.74778899190757
  H           7.53670206929416      5.75807599245835      8.54792601737032
  H           7.77389599183607      2.98738299972582     16.15947800647243
  H           8.74710297853108     -1.15215398429775     10.94677001926478
  H           7.52912498366223      0.53365300766779      8.20677098545214
  H           6.12549801693490     11.60412603137246     11.02376298937377
  H           8.88895505951214      3.25140002145268     11.25162095043115
  O           5.57881395992386     -1.29515199611835     14.74129155647900
  O           5.58367613203212      7.35665015981859      8.19109419161121
  O           1.30631679479283     -1.33759959472875     11.63616037812334
  O           1.51178118581962      7.17540998029353     18.18956309194427
  O           3.45489291585138     -1.33958928547040     13.16704379390370
  O           3.46004273512461     11.28970880544076     13.13449840190111
  O           3.17166659734659     -1.51835228766241     15.76869899448904
  O           3.17494313803622     11.11215271818936     15.76839460571907
  O           5.62814440535418      9.79054528657864      9.31084575429796
  O           3.68539942367568     -1.47381600951334     10.54461729645017
  O           3.68673170176037     11.11526370118012     10.50000810956900
  O           1.63804215862991      9.60645550699513     17.20653613811048
  O           3.90845719433247      0.76180460896683     14.71560091474041
  O           2.87618261703322      0.77905078557146     11.71672516631018
  O           5.50072458896893      2.85358680195543     14.94766304343952
  O           1.29947780182949      2.90007410447320     11.66271412636010
  O           3.45135961339243      2.86499646873177     13.20136856322111
  O           2.97938578911993      2.97630077160850     15.77171125141169
  O           3.68454844571863      3.03038377312272     10.56092753021666
  O           5.34111594321174      5.07861934686868      9.48704790226415
  O           1.66571720077980      4.76097894835934     17.10959360800673
  O           7.16645758992163      0.78999754868508     15.15203606418849
  O          -0.28485342250306      0.78651742074029     11.39700257643935
  O           7.78732893243096     -0.98936469747896     13.27759536729032
  O          -0.81958162657608     -1.05929622056413     13.21367333409155
  O           7.80542590208617      2.85951512908982     13.58508584313143
  O          -0.96219628660963      2.79847913593030     13.02214335859137
  O           5.89775346919529      2.36964351308534      8.79460507808864
  O           1.05651036647972      2.22084235806714     17.48608184203236
  O          -0.49418082719316      0.97517303866212     14.91818407639651
  O           7.70919669078865      1.08002254246149     11.60302675087334
  O           0.50082251961569     -1.38195340434687     15.48739289841394
  O           5.21740742915493     -0.23694326812109      8.78685038382728
  O           6.21063421977982     -1.01942981205783     11.15512227454867
  O           1.68674530889868     -0.38037736910307     17.64520590916583
  O           0.37396633623098      3.41579250504238     15.24098083698034
  O           6.39789915876096      3.43589404056465     11.42491809730077
  Al          5.28209538220064      3.39809011437556     10.02919966065656
  Si          7.07904219367174      2.40535631730395     14.98051850858051
  Si          4.03778683906070     -0.84061031547232     14.58593685294921
  Si          4.06781086206283     11.75383692265772     14.57511361750083
  Si          6.11024306857616      8.88167407825984      8.03217100615436
  Si          2.83992625855852     -0.82837883455317     11.75774716312303
  Si          2.82360757917301     11.77535579281107     11.71228566341462
  Si          1.01467055610122      8.70948033312303     18.40785133606415
  Si          7.12389955177301     -0.78522989551091     14.75104333124563
  Si         -0.21989455294223     -0.80051946773846     11.72104753296846
  Si          0.95047330427953      5.64488821357781     18.27552985269342
  Si         -0.74371798870419     -0.62936183927451     14.77297106195265
  Si          6.11928493286687      0.95132512307240      8.08537157548741
  Si          7.65400609167856     -0.53731091803548     11.71525761309430
  Si          0.77578740070253      0.81776435412668     18.26927831419644
  Si          1.52842027452681      3.31149072125553     16.38868995178434
  Si          1.74358087420574     -1.56243479301190     16.52344559382281
  Si          1.73222825258007     11.06948094468291     16.51568012310302
  Si          5.19030715872658     -1.37381414775113      9.93180272510347
  Si          5.21509269351094     11.23808563189774      9.91909732804830
  Si         -0.23879511148992      2.39097402696890     11.60984830733467
  Si         -0.85464389424405      2.53395671953883     14.62081474426272
  Si          6.09353634884112      5.78608516855760      8.24030563768725
  Si          3.97892892753432      2.37084172888964     14.64037280753741
  Si          2.85879336240626      2.40081905332181     11.75024052702406
  Si          7.72379588132591      2.66763894781309     11.94745742258211
  In          6.62957751862584      5.92307359315631     11.72163628849042
  O           4.62948259416095      5.82012067695014     12.74317669939939
  P           3.40258023054548      6.70803685329396     12.83271869192310
  C           1.98597805481121      5.79252649807789     13.46262527616100
  H           1.61487488138305      5.16973076629080     12.65011642493716
  H           2.40899924511635      5.10324765374887     14.18992287293208
  C           0.86668330996074      6.61887411407628     14.09541826947107
  H           0.44307287807859      7.34163310588359     13.40351738606826
  H           1.21929094435667      7.15687027174833     14.97248269475225
  H           0.07069750501417      5.95248359792636     14.41651475178635
  C           3.68469026337529      8.08012266696345     13.96423664109476
  H           4.46780004214215      8.69317119201559     13.51675880466008
  H           2.78794176288088      8.69713260042624     14.00131679431523
  C           4.08962678450467      7.60082071019882     15.35862220714619
  H           4.99543416889430      7.00130584974466     15.31092343815249
  H           3.31232706488149      6.99405690247039     15.81838531088026
  H           4.26646522882835      8.45290035644234     16.00969730389348
  C           3.03582658823376      7.38596568675418     11.20446221895795
  H           3.85799053974890      8.06505745186481     10.96898554374242
  H           3.13131655957412      6.54386520424008     10.51735484531238
  C           1.69131418618191      8.08747201187100     11.04357661368450
  H           1.54498179903826      8.86289638422232     11.79275352426342
  H           0.86709118683200      7.38221730335725     11.12131132055981
  H           1.63522265543322      8.56234115257274     10.06729668078929
