# Supplementary material for: Origin of the 31P NMR Chemical Shift in Lewis Acid Adducts of Triethylphosphine Oxide. Does the Gutmann–Beckett Method Relate to Lewis Acid Strength?
Source: J Am Chem Soc. 2026 Apr 1;148(14):14768–78. doi: 10.1021/jacs.5c17621 (PMC13088190; doi:10.1021/jacs.5c17621)
Supplement: Supplementary file 1 [file ja5c17621_si_001.zip › Geoms/Adducts/InCl3.xyz]

27
Coordinates from ORCA-job InCl3 E -2225.749876060771
  In          1.29684279845009     -0.01101236648823      0.11364021937740
  Cl          2.13309811499670      1.99224843762291      0.95932665454448
  Cl          2.06915651285234     -2.05401621693092      0.92734176688852
  Cl          0.92326757490210      0.01002938750855     -2.22479131389973
  O          -0.72615932984335      0.01249963972090      0.77082247174333
  C          -3.35077146854408      0.00265740793485      1.33191053871239
  H          -3.15344815352654     -0.86864739146129      1.95576542331476
  H          -3.15723648122934      0.87585287974152      1.95430869496789
  C          -4.78168916962363     -0.00086951560552      0.79919835924808
  H          -4.98504695582051      0.87944326379083      0.19258186250458
  H          -5.48990415274007     -0.00259565850826      1.62384027023258
  H          -4.98080563074466     -0.88216551246542      0.19260430399488
  C          -2.28185419435261     -1.44547995699733     -0.97500341457074
  H          -3.27138327783311     -1.39917543808769     -1.43092226599619
  H          -1.55007968655979     -1.33661772745308     -1.77598903598036
  C          -2.06526204444029     -2.75212468254715     -0.21154478763790
  H          -2.12549991321990     -3.59660900662344     -0.89299126235455
  H          -2.81729775715228     -2.89459591600098      0.56274737146472
  H          -1.08463560098480     -2.76975296537096      0.25917427307503
  C          -2.29302016439945      1.44858579628524     -0.98115876282959
  H          -1.55796854226815      1.34327312832194     -1.77957808967538
  H          -3.28085158378601      1.39196729529377     -1.43952314764967
  C          -2.09001610780477      2.75962753833201     -0.22163813152913
  H          -2.15149540916893      3.60127263068506     -0.90646136548491
  H          -1.11259478301914      2.78509130378381      0.25527960660852
  H          -2.84763349692817      2.90000039429653      0.54757394644162
  P          -2.07408957081161      0.00457728472235      0.06466263098938
