# Supplementary material for: Origin of the 31P NMR Chemical Shift in Lewis Acid Adducts of Triethylphosphine Oxide. Does the Gutmann–Beckett Method Relate to Lewis Acid Strength?
Source: J Am Chem Soc. 2026 Apr 1;148(14):14768–78. doi: 10.1021/jacs.5c17621 (PMC13088190; doi:10.1021/jacs.5c17621)
Supplement: Supplementary file 1 [file ja5c17621_si_001.zip › Geoms/Adducts/InTf3.xyz]

48
Coordinates from ORCA-job InTf3 E -3730.660749912614
  In          0.05710454862170     -0.47898370678295     -0.05985783946243
  O           1.16301552951024     -2.29391720887330     -0.56095596763476
  O          -0.49683697348008      1.53627931674493     -1.25231914196257
  O          -1.62258192477706      0.48526167961648      1.29254551820572
  S          -1.73796948514720     -0.71625434641524      2.13596250178413
  S          -1.29093373053874      0.77359843208978     -2.23104698304658
  S           2.02623862313987     -1.78992732956567     -1.66939792499134
  C          -3.43230825848765     -1.36160142278228      1.80523466491249
  F          -3.61081126383787     -2.50629038411868      2.45266167155222
  F          -4.32854501506469     -0.47424905095340      2.22441252160580
  F          -3.59207763880255     -1.56408770202129      0.50181483749245
  C           3.72865163408312     -1.92181150924394     -0.97735497904005
  F           4.03425381132072     -3.19017763627972     -0.74422943038660
  F           4.60002831808192     -1.40939184104742     -1.84196568430335
  F           3.81408958612930     -1.23766276686755      0.16778646172333
  C          -3.01804203348937      1.39936287032981     -2.05199560679068
  F          -3.05279664896930      2.67038271916906     -2.44547863740456
  F          -3.82791145007395      0.67973918384390     -2.81805729697072
  F          -3.42414410588632      1.32520621513389     -0.79182266161352
  O          -1.63319187279975     -0.55247919448714      3.54409475030224
  O           2.03561158734881     -2.54734247559090     -2.86755671357558
  O          -1.35732139473666     -0.62009374285561     -1.68794619043362
  O          -0.97616225670924      0.90404981899623     -3.60718231308396
  O           1.76984909669685     -0.34379768539395     -1.74018449708362
  O          -0.84478322205449     -1.72933645630116      1.50761111891129
  O           1.36955806457045      0.55188013439996      1.15380233751211
  C           2.55998985419361      2.50917622943227     -0.35795660466499
  H           3.26048763923615      1.71637110490616     -0.61825277160616
  H           1.76746740802034      2.47161174396424     -1.10440626749283
  C           3.24240113648569      3.87589119032868     -0.32866212194003
  H           3.64600269964364      4.10564869070123     -1.31117892929866
  H           4.06688857421175      3.90046452232684      0.38118593990783
  H           2.54638500297508      4.67045284770774     -0.06768238351110
  C           0.43448530794920      3.11530793004404      1.55755217961199
  H           0.76736753030613      4.13713536868726      1.37292474172272
  H          -0.32765485155137      2.88418279495765      0.81389830062655
  C          -0.11357041146607      2.95697565238227      2.97677421245360
  H          -1.03074324491585      3.53017960130533      3.08160192392108
  H           0.59351544311718      3.32044425570317      3.71939333916303
  H          -0.34930366222687      1.91972479806432      3.19833327124816
  C           3.02208136569977      2.19298622007057      2.51195918368620
  H           3.24220195136887      3.25618025380106      2.61775176109897
  H           2.52169098881913      1.87705936464251      3.42674328860246
  C           4.28810426908347      1.37184352013262      2.27395657851574
  H           4.80405454187806      1.68271712693581      1.36773334228483
  H           4.04967186529839      0.31637912915244      2.18167019217040
  H           4.97492334874117      1.49403961123109      3.10743583988813
  P           1.81082712048435      2.02048294657879      1.19808097819420
