# Supplementary material for: Origin of the 31P NMR Chemical Shift in Lewis Acid Adducts of Triethylphosphine Oxide. Does the Gutmann–Beckett Method Relate to Lewis Acid Strength?
Source: J Am Chem Soc. 2026 Apr 1;148(14):14768–78. doi: 10.1021/jacs.5c17621 (PMC13088190; doi:10.1021/jacs.5c17621)
Supplement: Supplementary file 1 [file ja5c17621_si_001.zip › Geoms/Adducts/NbCl5.xyz]

29
Coordinates from ORCA-job NbCl5 E -3013.170879162396
  Nb          1.15048295863936     -0.12121071040964      0.06462075157072
  Cl          0.50248289382917      0.69625204025188     -2.08963380619091
  Cl          1.44194202808212     -0.90201303468618      2.23184468807347
  Cl          1.40494994764031      2.09331032874467      0.77939608376455
  Cl          3.33346824868500     -0.34324941567998     -0.55478379594141
  Cl          0.59582265421538     -2.29841081527566     -0.66212446910108
  O          -0.84892571400358      0.07283358436977      0.54471758361402
  C          -3.37036211704296     -0.15558342557343      1.42433097103886
  H          -3.12864462678374      0.58722702667858      2.18386079840888
  H          -4.40011067775022      0.02078493162358      1.11279503121959
  C          -3.16940787720155     -1.57083915327761      1.96778860293660
  H          -2.12341189946532     -1.74440120568919      2.21064926785635
  H          -3.47912596079352     -2.32223172878596      1.24428295156363
  H          -3.75779015810977     -1.71407265714264      2.87025895392529
  C          -2.61599216660568     -1.00121355891018     -1.26734095302255
  H          -1.94586929378067     -0.74517496141507     -2.08701593761735
  H          -2.27933644917308     -1.96633466646052     -0.89216963174667
  C          -4.07697826520860     -1.04624160935233     -1.71308790437025
  H          -4.19588994671265     -1.77865238188355     -2.50721285111604
  H          -4.41296394785123     -0.08648363784982     -2.10009206621199
  H          -4.73858032891047     -1.33481440916917     -0.89835522553204
  C          -2.61534738011595      1.83893127840368     -0.57636742074962
  H          -1.95437191186107      1.96863573452725     -1.43303113545182
  H          -3.64263722211438      1.86250269912420     -0.94108148373759
  C          -2.36337601195425      2.91994103721476      0.47557918300944
  H          -1.35113732231904      2.84873913735474      0.86505262392939
  H          -3.06241124338330      2.84197766038843      1.30571487956627
  H          -2.48469129275210      3.90392239595962      0.03027275726232
  P          -2.28470792709815      0.18566932361975      0.03542173514993
