# Supplementary material for: Origin of the 31P NMR Chemical Shift in Lewis Acid Adducts of Triethylphosphine Oxide. Does the Gutmann–Beckett Method Relate to Lewis Acid Strength?
Source: J Am Chem Soc. 2026 Apr 1;148(14):14768–78. doi: 10.1021/jacs.5c17621 (PMC13088190; doi:10.1021/jacs.5c17621)
Supplement: Supplementary file 1 [file ja5c17621_si_001.zip › Geoms/Adducts/Ph3C.xyz]

57
Coordinates from ORCA-job Ph3C E -1387.935797429926
  C           0.40101851781022     -0.28463549029350     -8.08318254278381
  C           1.64980771989455     -0.44631796072019     -7.22430361635799
  C           2.90428193750147     -0.14419640329812     -7.73996759671441
  C           1.56677805049099     -1.02586785764972     -5.96273423725685
  C           4.05002823789376     -0.37443346684875     -6.99432649146939
  C           2.71193637433265     -1.26232168738009     -5.21927268669853
  C           3.95752357579873     -0.92935957907752     -5.72803654152587
  H           2.99481981716852      0.25348575232199     -8.73817119509709
  H           0.60698830930114     -1.29830425639584     -5.55126982636557
  H           5.01663401576410     -0.13249311540862     -7.41121144571201
  H           2.62756593611627     -1.70999309324615     -4.24022880500038
  H           4.84898024414063     -1.11276472668421     -5.14726004912105
  C           0.19583306952919     -1.57423391936174     -8.87125323116687
  C           0.56082148637774     -1.69246422294204    -10.20348086647747
  C          -0.31386837926139     -2.68366531402395     -8.20461615757445
  C           0.40934332412587     -2.90475148106434    -10.86423420674028
  C          -0.46280467230752     -3.89064935450065     -8.86339391887319
  C          -0.10146818228206     -4.00512314868824    -10.19883922744300
  H           0.96377771932302     -0.84566551789896    -10.73481602642916
  H          -0.60490588487782     -2.60555239334990     -7.16730126085914
  H           0.69483463356507     -2.98398677346101    -11.90281887837399
  H          -0.86269201758558     -4.74262617833744     -8.33401847315550
  H          -0.21804483350683     -4.94672069559527    -10.71413225092459
  C          -0.85073681227438      0.15430590122125     -7.33661254792116
  C          -2.09951189175084     -0.09068448699312     -7.90093137755290
  C          -0.77892259922657      0.91217698371229     -6.17160304972728
  C          -3.24787215466124      0.43044573420002     -7.32858405563805
  C          -1.92807858324359      1.43326443876185     -5.59505974991821
  C          -3.16488737818600      1.20022029177034     -6.17674197214057
  H          -2.17212701732214     -0.69199204254296     -8.79434979437158
  H           0.17508305902722      1.08872719240780     -5.70035122756386
  H          -4.20879962751447      0.23056366404284     -7.77894239922024
  H          -1.85588371254014      2.01370323139841     -4.68719874466813
  H          -4.06036659494054      1.60274307072491     -5.72703615612810
  O           0.67801288197354      0.75160554302602     -9.10908963566874
  C           1.31206701068359      2.79355555428844    -10.63702534990285
  H           0.71746864049105      2.32095596240989    -11.41790164564065
  H           1.16610409156859      3.86999661309757    -10.73527358116154
  C           2.78592253110118      2.40968919852218    -10.76172918218849
  H           2.90926470117164      1.33053971617870    -10.73574031800753
  H           3.38705534752513      2.84467123622760     -9.96598147896316
  H           3.17984327048363      2.76814888536028    -11.70838558425869
  C           1.48373704934422      3.05361691414807     -7.72375756125836
  H           0.93487369428241      2.83547234295002     -6.81079811197267
  H           2.43350415390321      2.52621556309428     -7.65526195053909
  C           1.68753105679017      4.56213122060273     -7.89474322675287
  H           0.74281087123345      5.09561352748869     -7.97025524441485
  H           2.28311904717090      4.79101622039700     -8.77505136298112
  H           2.21522681797025      4.95326237058906     -7.02966326603334
  C          -1.12499625902827      2.90009420183327     -9.05711770812611
  H          -1.56701505789243      2.59474218993208     -8.11060776867663
  H          -1.06506841953488      3.98962055893541     -9.04664865047519
  C          -1.94778337803064      2.40584438105070    -10.24803972817089
  H          -1.88817990744419      1.32511715580458    -10.34892437770216
  H          -1.61797927570000      2.85923430334385    -11.17941523956109
  H          -2.99131768108529      2.66883924351377    -10.10128776048188
  P           0.56943407089658      2.31584308732074     -9.07951317155135
