# Supplementary material for: Origin of the 31P NMR Chemical Shift in Lewis Acid Adducts of Triethylphosphine Oxide. Does the Gutmann–Beckett Method Relate to Lewis Acid Strength?
Source: J Am Chem Soc. 2026 Apr 1;148(14):14768–78. doi: 10.1021/jacs.5c17621 (PMC13088190; doi:10.1021/jacs.5c17621)
Supplement: Supplementary file 1 [file ja5c17621_si_001.zip › Geoms/Adducts/SbCl5.xyz]

29
Coordinates from ORCA-job SbCl5 E -3196.371692595379
  Sb          1.00311950034419      0.06658226265087     -0.06292381139613
  Cl          3.24884314036756      0.23820973319671      0.53542565150810
  Cl          0.35023935006128     -0.54791118854065      2.15185376417711
  Cl          1.36103500690293      0.65053935915064     -2.30107652482212
  Cl          0.53452563198396      2.32099821011434      0.47597802722952
  Cl          1.14837812462872     -2.22283568340277     -0.59500985726804
  H          -2.01837240165509      0.85374580023341      2.06532497525433
  H          -2.35824852095532      2.02524721489699      0.82368238941809
  H          -4.48881981813632      0.22034991826580      2.14583407386253
  H          -4.82328587915370      1.42059487608447      0.89864010572435
  H          -4.24648259839454      1.92504583579795      2.47752092796287
  H          -3.30843825391947     -0.61206168592169     -2.13293060309772
  H          -4.55217908238077     -0.02954704608684     -1.03757306944360
  H          -3.65761413114793      2.31631212305522     -1.25471659269341
  H          -3.97118942778119      1.66536305535524     -2.85733118128176
  H          -2.32107731200172      1.72481595505389     -2.24000796848330
  H          -2.01249886024239     -1.92599265071933      1.45448454838108
  H          -3.73028900636128     -1.76715557955200      1.10490825928706
  H          -3.39968848570796     -2.82271407904869     -1.14565478857984
  H          -2.71197383820636     -3.86769896813294      0.08835388165513
  H          -1.65119029917992     -2.85871053038478     -0.88583498053072
  C          -2.69677505018997      1.08009564533005      1.24513033272586
  C          -4.14983702559843      1.15903267278398      1.71258444305009
  C          -3.53368060523786      0.14673668535249     -1.38455811175917
  C          -3.35912114926254      1.54957061170236     -1.96673147193934
  C          -2.73799973366589     -1.78741635871110      0.65355846259819
  C          -2.61849665394564     -2.89725228192293     -0.39198853636210
  O          -0.99658063474611     -0.07570598725845     -0.61671397990460
  P          -2.40552727751817     -0.15846129984222     -0.02054585907246
