# Supplementary material for: Origin of the 31P NMR Chemical Shift in Lewis Acid Adducts of Triethylphosphine Oxide. Does the Gutmann–Beckett Method Relate to Lewis Acid Strength?
Source: J Am Chem Soc. 2026 Apr 1;148(14):14768–78. doi: 10.1021/jacs.5c17621 (PMC13088190; doi:10.1021/jacs.5c17621)
Supplement: Supplementary file 1 [file ja5c17621_si_001.zip › Geoms/Adducts/SbF5.xyz]

29
Coordinates from ORCA-job SbF5 E -1394.564131980225
  Sb          1.32967889682631      0.06900865173892      0.04297870853902
  F           3.05209904562673      0.19880819823406     -0.66942392384445
  F           0.89433376658030      1.84588668385042     -0.43319731948887
  F           1.53897347418532     -1.74409313115454      0.50823393177297
  F           0.58630059265350     -0.48948144742465     -1.62520444077021
  F           1.83918392744282      0.61505972843419      1.76045073265242
  H          -3.16566070819869     -1.79089729189568     -1.13329297531031
  H          -1.48645745127394     -1.72357110742401     -1.66587771517367
  H          -1.89837395638311     -3.85029362886986     -0.42281782185167
  H          -2.42361687830805     -2.95856499454414      0.99737049256383
  H          -0.74660951027120     -2.84758632309816      0.45502641031688
  H          -4.14816697298041     -0.12316969513731      0.81010504911453
  H          -3.02784298655859     -0.79728398343768      1.98126849156152
  H          -2.10295532656627      1.52301684308709      2.42249904574904
  H          -3.81879237350051      1.41142194154044      2.80999174410622
  H          -3.30432804886996      2.19758489009819      1.32410762969451
  H          -1.80658714579800      2.08197404401288     -0.67883947934538
  H          -1.33044865690573      0.97964604953610     -1.94110376436622
  H          -3.51885308782614      2.04756660039579     -2.53144673128024
  H          -4.24510112093730      1.47492132471814     -1.03949690256467
  H          -3.77475566340269      0.32867842121206     -2.29450397631804
  C          -2.13182186252150     -1.73996156970173     -0.78931770263353
  C          -1.77854728543934     -2.91735178523613      0.12171334826429
  C          -3.17720516333966      0.02558491863987      1.28285591468680
  C          -3.09373619917729      1.37227821036315      2.00132590951105
  C          -2.09190847249694      1.16037241376115     -1.18432813231462
  C          -3.49130667643240      1.25149610576133     -1.79215155565282
  O          -0.56467757197848     -0.07262578435004      0.76225589989568
  P          -1.91256729204872     -0.15447502020983      0.02145369938597
