# Supplementary material for: Origin of the 31P NMR Chemical Shift in Lewis Acid Adducts of Triethylphosphine Oxide. Does the Gutmann–Beckett Method Relate to Lewis Acid Strength?
Source: J Am Chem Soc. 2026 Apr 1;148(14):14768–78. doi: 10.1021/jacs.5c17621 (PMC13088190; doi:10.1021/jacs.5c17621)
Supplement: Supplementary file 1 [file ja5c17621_si_001.zip › Geoms/Adducts/Sb_C6F5_4.xyz]

68
Coordinates from ORCA-job Sb_FPh4 E -3807.763805912276
  F           1.56931974315160     -3.18503957438730     -0.06760398663438
  F           4.06207311536490     -4.04432868783233      0.20044252342971
  F           5.52337863851685      0.34803888346870      0.99470990585857
  F           3.04333558815914      1.24217568959144      0.73148123655986
  F          -0.14785155046035      2.99336176952302      0.70987289956359
  F           0.61325531738444      5.18541661545218     -0.65679471818209
  F           2.00920445776759      4.92630699569692     -2.96311645787203
  F           2.64420422906620      2.46684858166117     -3.91166267014644
  F           1.86850432620112      0.26215863506277     -2.54683985969513
  F          -2.60654269126998     -1.06978942251628      1.47541334537124
  F          -3.53774923203619     -0.76037018094456      3.94614027604784
  F          -2.02829874276451      0.44953344546915      5.84138886874865
  F           0.44923998240886      1.37334869629206      5.22580695633552
  F           1.39683973717778      1.08891085129417      2.72837639042873
  C           2.18161864050326     -0.93839821304126      0.36004477518043
  C           2.50968467660415     -2.27987558569880      0.21740781094786
  C           3.80316076808076     -2.75254664333673      0.34414300466326
  C           4.82885700346024     -1.86366425141525      0.61529025804995
  C           4.54723478716945     -0.51425552578837      0.74871862219542
  C           3.24345850146269     -0.07605324597255      0.61577997574317
  C           0.80743428829002      1.58416618079701     -0.92071480202987
  C           0.52035994053207      2.84644706224700     -0.43915251897946
  C           0.91819761074583      3.97987271628285     -1.11905153247227
  C           1.63427037617732      3.84821426161902     -2.30089720591091
  C           1.95551419322573      2.59074669254761     -2.78814659716344
  C           1.54325081201177      1.47385749875491     -2.08375223539791
  C          -0.55695243175107     -0.01026934603955      2.02873851150585
  C          -1.81953067486182     -0.47334464455710      2.37252225084961
  C          -2.32040468012115     -0.32364835166178      3.65038580134460
  C          -1.55119854851512      0.29943104595543      4.62178442652628
  C          -0.28711705280042      0.76962519190551      4.30686781705822
  C           0.18861600826083      0.60741322023410      3.01810841204944
  Sb          0.19797238271781     -0.15261065731413      0.07404008228736
  F           6.06787610632287     -2.29791960610105      0.73824095027689
  C          -0.76410388789794     -1.63803218259637     -1.04370325047840
  C          -1.12636948968645     -1.42662114105410     -2.36164470932666
  C          -1.16127886164570     -2.81658187491062     -0.43738298360872
  C          -1.84438073287208     -2.36905786006196     -3.07164153501505
  C          -1.88007811337876     -3.77765184048740     -1.12292679927432
  C          -2.21800993918761     -3.55016839674154     -2.44845442998728
  F          -0.81396419451006     -0.28054154791561     -2.97368367524226
  F          -0.86644335431518     -3.03578188990640      0.84489159700123
  F          -2.19562742783294     -2.13868292317667     -4.33004453889526
  F          -2.25258371184553     -4.89735981521187     -0.52367467699887
  F          -2.91246664051765     -4.45239831967861     -3.11477930920191
  H          -3.78058936649112      3.67264744928819     -1.60962938283554
  H          -2.23717590632209      3.75480877782484     -0.78816837357064
  H          -2.73084279611414      2.60980978024551     -3.60192135650709
  H          -1.19764662770042      2.44873283046167     -2.75518772927450
  H          -1.80581836289898      4.04348531719279     -3.19393790585130
  H          -4.96698239547362      1.18368165075360     -2.15417340710149
  H          -3.48735087452749      0.46455438095153     -2.75412792891247
  H          -4.99695191155713     -1.36193818687290     -2.06456834056399
  H          -5.22722753407568     -0.65599741816702     -0.47449119661945
  H          -3.65896252231974     -1.31568033625060     -0.91935561344238
  H          -5.04958810886087      2.31400267103654      0.44289739763448
  H          -4.34148273529404      0.88685165407519      1.17094129754513
  H          -2.41520423676880      2.33362552948135      2.03923059914200
  H          -3.98207996774739      2.79036880989706      2.70439284281812
  H          -3.25320234516702      3.75510294743849      1.43207152941520
  C          -2.81962508493010      3.16871430247567     -1.49912817821369
  C          -2.09536247478581      3.05696869964384     -2.84167110030035
  C          -4.09966700497991      0.59076571423344     -1.86076137160769
  C          -4.51914048465679     -0.76496668569482     -1.29218340179607
  C          -4.10554995467136      1.86653974175807      0.75651633925756
  C          -3.39388148171652      2.73889986182881      1.79204292342128
  O          -1.81596544404046      0.87801808727918     -0.37726887628110
  P          -3.11787335689322      1.57478410071270     -0.71839534306658
