# Supplementary material for: Origin of the 31P NMR Chemical Shift in Lewis Acid Adducts of Triethylphosphine Oxide. Does the Gutmann–Beckett Method Relate to Lewis Acid Strength?
Source: J Am Chem Soc. 2026 Apr 1;148(14):14768–78. doi: 10.1021/jacs.5c17621 (PMC13088190; doi:10.1021/jacs.5c17621)
Supplement: Supplementary file 1 [file ja5c17621_si_001.zip › Geoms/Adducts/SiBr4.xyz]

28
Coordinates from ORCA-job SiBr4 E -11240.973595759920
  Si         -0.63404927073889      0.03467432864545      0.12399701997534
  Br         -2.88575735265058     -0.26929679214623     -0.37318559499499
  Br         -1.05649740555647      1.49795551459502      1.78812398154964
  Br         -0.32314090611833     -2.17931667760230      0.55922281100565
  Br         -0.19029220900113      0.81871865468030     -1.98584097829255
  O           1.13248175749687      0.28063329869158      0.53242333532796
  C           2.83581084756712     -1.19548016815303     -1.08692147753439
  H           2.45373712260468     -2.08261787095186     -0.58501301422525
  H           2.18417045879768     -1.01782366371914     -1.94132750341315
  C           4.29433483715511     -1.36572604968045     -1.51154700320411
  H           4.93958051461443     -1.56923838275660     -0.65905024079585
  H           4.67243182542818     -0.48206073324637     -2.02172656662458
  H           4.38244238725264     -2.20375541334979     -2.19788118929243
  C           3.09337888252531      1.70146709065445     -0.76750630109398
  H           4.18198305888084      1.68183246597647     -0.83032713480054
  H           2.69957311002589      1.67686584029453     -1.78175564362458
  C           2.59240571958119      2.93985488395351     -0.02328680227798
  H           2.91300097648734      3.83915484324174     -0.54262297389336
  H           2.97863650077981      2.98368692802097      0.99310615726251
  H           1.50710946112653      2.93963097738589      0.02936894543278
  C           3.60075041589960     -0.05324606264893      1.49101790141978
  H           4.64523556061927     -0.01217282638718      1.18197280584202
  H           3.41582422472595      0.81329998267588      2.12569124181099
  C           3.27368963558258     -1.34955144198184      2.23131315692462
  H           3.84111899206067     -1.40652322898180      3.15656695183776
  H           3.52275297898028     -2.22257614726924      1.63138554456014
  H           2.21478973099440     -1.39962606449695      2.47221383406642
  P           2.57367995547900      0.17934820445594      0.03619853405212
