# Supplementary material for: Origin of the 31P NMR Chemical Shift in Lewis Acid Adducts of Triethylphosphine Oxide. Does the Gutmann–Beckett Method Relate to Lewis Acid Strength?
Source: J Am Chem Soc. 2026 Apr 1;148(14):14768–78. doi: 10.1021/jacs.5c17621 (PMC13088190; doi:10.1021/jacs.5c17621)
Supplement: Supplementary file 1 [file ja5c17621_si_001.zip › Geoms/Adducts/SiCl4.xyz]

28
Coordinates from ORCA-job SiCl4 E -2785.401107376465
  Si          0.57797363630915     -0.33946444750307     -9.49525341003420
  Cl          0.92710494363245      1.42221675011987     -8.48436788406396
  Cl         -1.59042408815434     -0.23181637040992     -9.10036324443565
  Cl          2.74201151998405     -0.67140147385758     -9.81505781313547
  Cl          0.22672638158934     -0.41807298666240    -11.55285191704447
  O           0.58095620587769     -1.82357316890388     -8.60196165668518
  C           1.09772323314532     -3.76429961439479    -10.49263108519764
  H           0.49476495636674     -3.25803861548824    -11.24570995081262
  H           2.08155395815916     -3.29808291206805    -10.53050149468632
  C           1.16205466141647     -5.27208967728654    -10.73594523698021
  H           0.17726390453795     -5.73389653801427    -10.70350059090860
  H           1.79575028428734     -5.77043054752725    -10.00506601635007
  H           1.58127163414045     -5.46436784800968    -11.71983426459449
  C           1.26667581640245     -4.19260375998987     -7.59895301165481
  H           0.83444653240372     -3.83575437796205     -6.66448106230914
  H           1.03108435295282     -5.25419500751976     -7.68060450165213
  C           2.77306326173567     -3.92906389791953     -7.64351619865545
  H           2.98017490655729     -2.86169746060577     -7.65756768293472
  H           3.22596377119022     -4.36689422806157     -8.53035477246910
  H           3.25273139612246     -4.36514466330450     -6.77136572402468
  C          -1.33853114604566     -3.75220591906837     -8.88428818846911
  H          -1.79460395035334     -3.13131010124178     -9.65646328925662
  H          -1.42794283098438     -4.79440696606022     -9.19250490351260
  C          -2.00301701373484     -3.49862708959310     -7.53123972732057
  H          -1.87078011366276     -2.46203804810224     -7.23317172015692
  H          -1.59896002053088     -4.14862241119623     -6.75761590678830
  H          -3.06994917278966     -3.69142707262066     -7.60493953817610
  P           0.40019104606390     -3.32411562145327     -8.90305736058813
