# Supplementary material for: Origin of the 31P NMR Chemical Shift in Lewis Acid Adducts of Triethylphosphine Oxide. Does the Gutmann–Beckett Method Relate to Lewis Acid Strength?
Source: J Am Chem Soc. 2026 Apr 1;148(14):14768–78. doi: 10.1021/jacs.5c17621 (PMC13088190; doi:10.1021/jacs.5c17621)
Supplement: Supplementary file 1 [file ja5c17621_si_001.zip › Geoms/Adducts/SiF4.xyz]

28
Coordinates from ORCA-job SiF4 E -1344.038901030579
  Si         -1.76515291314767      0.03686985475245     -0.20082311780180
  F          -1.09467020892490      0.21166147529557      1.35345993520346
  F          -2.37940033310332     -1.38857650476153      0.22972729360083
  F          -2.23524708052712     -0.11580745829685     -1.75703859724295
  F          -2.54513067179664      1.43223063463315     -0.00738113232295
  O          -0.10427079852666      0.05235616132622     -0.78658310993650
  C           1.44099602780438      1.51131489674781      1.03907246660817
  H           0.92472704548060      1.33749423336560      1.97893116521736
  H           2.50966691906822      1.58474187535579      1.24554230941898
  C           0.91095533843382      2.77308718553439      0.35648470941427
  H           1.12484799340887      3.64175110861761      0.97379359006626
  H          -0.16508733566401      2.71044245008282      0.22028806102861
  H           1.37099793183911      2.93395279178696     -0.61703065609247
  C           1.37113600815848     -1.41856198197229      1.05632325839175
  H           2.35453620748849     -1.37543060186564      1.52668384122854
  H           0.62191164697724     -1.31904702386956      1.83801535733006
  C           1.17351946981093     -2.71185981650177      0.26557563608475
  H           0.18630083261853     -2.73723659803048     -0.18916212786855
  H           1.25857595206479     -3.56764753882287      0.93002197830350
  H           1.91789953858767     -2.82448398424092     -0.52098177161166
  C           2.49723186688236      0.01270419480392     -1.22323615882407
  H           2.21244708135801     -0.76804817155147     -1.92724758180786
  H           2.41803772656544      0.95576888196275     -1.76389805294638
  C           3.90933593135309     -0.20825520850294     -0.68613946195318
  H           4.62818863846230     -0.17309069786471     -1.50065603015254
  H           4.00418682837994     -1.17895233464551     -0.20428353985799
  H           4.19436375264577      0.55554573893992      0.03488601751882
  P           1.20675636980221      0.04351787752160      0.03010820540354
