# Supplementary material for: Origin of the 31P NMR Chemical Shift in Lewis Acid Adducts of Triethylphosphine Oxide. Does the Gutmann–Beckett Method Relate to Lewis Acid Strength?
Source: J Am Chem Soc. 2026 Apr 1;148(14):14768–78. doi: 10.1021/jacs.5c17621 (PMC13088190; doi:10.1021/jacs.5c17621)
Supplement: Supplementary file 1 [file ja5c17621_si_001.zip › Geoms/Adducts/SiO2_AlOCF3_3_2.xyz]

60
Coordinates from ORCA-job SiO2_AlOCF3_3_2 E -3743.968587781665
  Si         -0.77076721316016      0.93373040249363     -0.31536938814459
  O          -0.11844178177321     -0.50834383879524     -0.76995590430019
  H           0.01588704804652     -0.62481907283897     -1.71007371064245
  O          -0.13800360600226      2.12994045937876     -1.16775587499460
  O          -2.39329171244300      1.00018398537362     -0.52397606266136
  H          -2.91366195572676      0.45252557081303      0.06216065258091
  O          -0.47157476347043      1.02923620875973      1.29721696333052
  H           0.29022404286620      0.53442419952896      1.59599634197420
  O           0.17477939391268      3.29487727642634     -3.83219167665009
  O          -0.47601915033641      5.02440794524826     -1.69544633620976
  Al          0.25739419701854      3.48440303696036     -2.09794807536988
  C          -1.67422315641029      5.65092346769409     -1.64718434859957
  C          -2.85217826818227      4.62902315023369     -1.54922875733290
  C          -1.84980906654871      6.52305592431000     -2.93238866604506
  F          -0.70623439361180      7.16158106483672     -3.21779590345268
  F          -2.14840506219943      5.75733246693592     -3.98396495844954
  F          -2.80638443636561      7.44714688768218     -2.80219264733471
  F          -4.02944462958721      5.17676891629154     -1.86661845959572
  F          -2.94365462739400      4.13243373524173     -0.31584509682604
  F          -2.62854487248318      3.61260467401113     -2.38652220441801
  C           0.26032138561995      2.44450722109342     -4.87254959572468
  C          -0.43157519125248      1.07587999857768     -4.56129584588814
  C           1.76148786930094      2.18777635106366     -5.22668448004981
  F           2.29904219409973      3.26568417707701     -5.82109489284984
  F           2.47105176415642      1.96982266213602     -4.11136465810304
  F           1.94012595388882      1.14395638224853     -6.03716958145055
  F           0.36797936293206      0.31702946905722     -3.78287128268556
  F          -0.69486160880028      0.37271588624548     -5.66555344726516
  F          -1.56671932831568      1.26261819382066     -3.90135167275834
  C          -0.45305085812749      3.10862337785857     -6.09708991243087
  F          -0.12129476845790      4.39744377826798     -6.18468933967052
  F          -0.12437289315314      2.52179715600562     -7.25522243693602
  F          -1.77855236308935      3.03936882414742     -5.95790837875609
  C          -1.68485170322531      6.57361281134999     -0.38716583913263
  F          -2.90732731148129      7.01236304533611     -0.07993216292617
  F          -1.19388930187449      5.92962479470979      0.67056387874142
  F          -0.90258949591663      7.65040545332421     -0.58897960913865
  O           1.97229302756334      3.90089094753167     -1.74744291132597
  P           2.97291336114961      5.04958027658654     -1.79448666497503
  C           2.32870802549650      6.50180585319181     -0.96638440272297
  H           1.38239578616412      6.72649316663601     -1.45511722402986
  H           2.07865492877425      6.19354643008277      0.04902195968510
  C           3.26994697529092      7.70511718646924     -0.98002463959696
  H           3.51294142732639      8.01013673195879     -1.99608443240325
  H           4.20063520314542      7.50088267324830     -0.45454221112583
  H           2.79278588683841      8.54951009421076     -0.48978786291586
  C           4.46868502226711      4.50906584482376     -0.96164452570419
  H           5.18162381641342      5.33328423290733     -0.97078353296264
  H           4.18826256955256      4.33194683533850      0.07724846014191
  C           5.06131614120448      3.24684097731202     -1.59015962534944
  H           5.41190373984335      3.43421577239442     -2.60272933038273
  H           4.32169079424679      2.45119429836144     -1.62883069639744
  H           5.90790188207088      2.89881950628232     -1.00415711306904
  C           3.39554579467743      5.48059428865182     -3.48513562544150
  H           4.28388740245023      6.11304541578129     -3.45583354368252
  H           3.67903111687886      4.54679322043845     -3.96937116850544
  C           2.24711861962790      6.15437809034636     -4.23681169906861
  H           2.00458744083480      7.12378524903182     -3.80822187288097
  H           1.35043854193748      5.54152261387895     -4.22095158818169
  H           2.52448016179241      6.30413914762987     -5.27666657393834
