# Supplementary material for: Origin of the 31P NMR Chemical Shift in Lewis Acid Adducts of Triethylphosphine Oxide. Does the Gutmann–Beckett Method Relate to Lewis Acid Strength?
Source: J Am Chem Soc. 2026 Apr 1;148(14):14768–78. doi: 10.1021/jacs.5c17621 (PMC13088190; doi:10.1021/jacs.5c17621)
Supplement: Supplementary file 1 [file ja5c17621_si_001.zip › Geoms/Adducts/SiO2_BOCb2.xyz]

84
symmetry c1
Si       0.970268000      0.768524000     -1.164526000
O       -0.442208000      0.928553000     -0.355234000
H       -0.642840000      1.799924000     -0.010765000
O        1.291925000      2.023990000     -2.102227000
O        2.287677000      0.672861000     -0.182955000
H        2.303045000     -0.060686000      0.431170000
O        0.915371000     -0.653505000     -1.966881000
H        0.164453000     -0.799741000     -2.542547000
C        0.915350000      4.525398000     -1.836143000
C        0.134589000      2.943229000     -4.213351000
B       -0.532895000      4.697230000     -0.957185000
H       -1.354314000      3.871885000     -1.090736000
C       -1.560668000      3.041760000     -4.420559000
B        1.597501000      5.659656000      0.652929000
H        2.313829000      5.484815000      1.570858000
B       -0.771489000      6.440455000     -0.715998000
H       -1.854807000      6.907036000     -0.697437000
C        2.160709000      5.098102000     -0.851243000
B       -0.142555000      5.432687000      0.600587000
H       -0.760721000      5.161908000      1.567805000
B        1.654643000      6.029520000     -2.182537000
H        2.356568000      6.096082000     -3.121456000
B       -0.089447000      5.836697000     -2.224879000
H       -0.613536000      5.839173000     -3.265908000
B        0.564226000      7.035947000      0.279393000
B        0.607167000      7.272477000     -1.480955000
H        0.522748000      8.327294000     -2.000422000
B        2.066123000      6.773562000     -0.627483000
H        3.087811000      7.357016000     -0.560296000
B        0.920133000      4.227472000     -0.118671000
H        1.172769000      3.151928000      0.271520000
B        1.181566000      3.208401000     -2.855634000
B        0.828433000      3.103614000     -5.770505000
H        1.846088000      3.677397000     -5.871762000
B       -0.467401000      3.298883000     -6.935105000
H       -0.315341000      3.971149000     -7.892013000
B        0.300468000      1.710991000     -6.723304000
H        1.018329000      1.237127000     -7.534513000
B       -1.979816000      3.281347000     -6.049917000
H       -2.923716000      3.955565000     -6.248818000
B       -1.454260000      1.822776000     -6.902558000
H       -2.042999000      1.433444000     -7.847287000
B       -2.160735000      1.705731000     -5.289650000
H       -3.224744000      1.318121000     -4.967952000
B       -0.756165000      0.726674000     -5.687448000
H       -0.816117000     -0.450731000     -5.744548000
B       -0.559484000      4.064559000     -5.334097000
H       -0.527950000      5.212061000     -5.120844000
B       -0.855526000      1.537821000     -4.117423000
H       -1.042946000      1.060343000     -3.061971000
B        0.653273000      1.527053000     -5.003979000
H        1.546336000      0.949972000     -4.511592000
H        0.463872000      7.934868000      1.035930000
C       -2.511741000      3.609192000     -3.391493000
H       -2.565422000      2.966983000     -2.521005000
H       -2.239584000      4.609667000     -3.088858000
H       -3.495222000      3.645602000     -3.849468000
C        3.505027000      4.419342000     -0.841926000
H        3.371530000      3.345332000     -0.817383000
H        4.103199000      4.710964000     -1.695811000
H        4.030396000      4.717242000      0.060268000
O        2.559157000      3.452695000     -3.522245000
C        3.908252000      1.754574000     -5.353744000
H        3.602341000      0.762444000     -5.032889000
H        3.123756000      2.119724000     -6.006485000
C        5.231397000      1.695212000     -6.120114000
H        6.048692000      1.303315000     -5.522817000
H        5.521271000      2.671031000     -6.501537000
H        5.105053000      1.037037000     -6.976129000
C        4.590201000      1.837405000     -2.531343000
H        5.015915000      2.527557000     -1.809182000
H        3.725595000      1.384209000     -2.048565000
C        5.617281000      0.766366000     -2.894060000
H        6.531964000      1.192823000     -3.297551000
H        5.224535000      0.049196000     -3.609357000
H        5.878831000      0.216767000     -1.993331000
C        4.968034000      4.238023000     -4.258323000
H        4.789023000      4.488884000     -5.303833000
H        4.552018000      5.060425000     -3.680767000
C        6.458459000      4.071549000     -3.970505000
H        6.909677000      3.289907000     -4.574422000
H        6.635029000      3.834243000     -2.923610000
H        6.978915000      5.000577000     -4.188927000
P        3.911608000      2.817452000     -3.889368000
