# Supplementary material for: Origin of the 31P NMR Chemical Shift in Lewis Acid Adducts of Triethylphosphine Oxide. Does the Gutmann–Beckett Method Relate to Lewis Acid Strength?
Source: J Am Chem Soc. 2026 Apr 1;148(14):14768–78. doi: 10.1021/jacs.5c17621 (PMC13088190; doi:10.1021/jacs.5c17621)
Supplement: Supplementary file 1 [file ja5c17621_si_001.zip › Geoms/Adducts/SnCl4.xyz]

28
Coordinates from ORCA-job SnCl4 E -2710.188492818153
  Sn          0.99943115673798     -0.00008857037612      0.14950794194895
  Cl          0.42337108644312     -0.00160994596767     -2.13033582355216
  Cl          0.94748507188892      2.03121464293873      1.27863536310776
  Cl          3.31652147289622      0.00050533654274     -0.24081059719112
  Cl          0.94898314907868     -2.02994812475176      1.28128120168623
  O          -1.13104465973861     -0.00062357608231      0.52509395405724
  C          -2.79987549797980      1.44696017402560     -1.13585765916327
  H          -2.07464260110434      1.38732878739097     -1.94653490206583
  H          -3.79168670143341      1.35130250903139     -1.57911381255366
  C          -2.64830288856426      2.75539542718528     -0.36032467089366
  H          -3.41836265019656      2.85854422158262      0.40222517404705
  H          -2.73383626643198      3.60318076580057     -1.03513727089469
  H          -1.67776303384792      2.80647165791986      0.12769884971400
  C          -2.80019960682097     -1.44757226815809     -1.13587712816018
  H          -3.79281593196530     -1.35260192976799     -1.57747942522711
  H          -2.07632082982276     -1.38712067419222     -1.94770544405088
  C          -2.64629948662993     -2.75607011449654     -0.36089954308982
  H          -3.41511418817082     -2.86005161630954      0.40280377459826
  H          -1.67502503426057     -2.80647009421091      0.12570438798871
  H          -2.73225125194259     -3.60375337060057     -1.03578687705533
  C          -3.71330716766943     -0.00014361566092      1.22526723930844
  H          -3.48268784862527     -0.87228918019056      1.83612599021391
  H          -3.48170564369431      0.87145210194898      1.83653889275991
  C          -5.17128903187983      0.00082388731935      0.77269961448347
  H          -5.40537383910746      0.88203117959399      0.17829412096355
  H          -5.83290931772770      0.00105694652665      1.63525183080417
  H          -5.40649530334309     -0.87980990390068      0.17789790534068
  P          -2.50803392158796     -0.00036385234084     -0.11053915902462
