# Supplementary material for: Origin of the 31P NMR Chemical Shift in Lewis Acid Adducts of Triethylphosphine Oxide. Does the Gutmann–Beckett Method Relate to Lewis Acid Strength?
Source: J Am Chem Soc. 2026 Apr 1;148(14):14768–78. doi: 10.1021/jacs.5c17621 (PMC13088190; doi:10.1021/jacs.5c17621)
Supplement: Supplementary file 1 [file ja5c17621_si_001.zip › Geoms/Adducts/SnPh3.xyz]

57
Coordinates from ORCA-job SnPh3 E -1564.182986746177
  Sn          0.61411749426628     -0.12432046851994      0.34305014097972
  C          -0.94545172642167     -0.07651851779394      1.76136626158795
  C          -1.38882187441641     -1.24701925665043      2.37467049857982
  C          -1.58574077078429      1.12784680353917      2.05553000925962
  C          -2.46507075496832     -1.21755759431299      3.24985952464173
  C          -2.66098435495202      1.15779378374702      2.93094106776383
  C          -3.10359877705035     -0.01689230594753      3.52317683388075
  H          -0.89328431299223     -2.18903451011452      2.17993276474335
  H          -1.24747036860307      2.05168975375637      1.60525982003308
  H          -2.80047773781850     -2.12906374320414      3.72242533667442
  H          -3.14761234074810      2.09535220083490      3.15715815143535
  H          -3.93918542730128      0.00588557156971      4.20717334458928
  C           1.71064703449126     -1.90063016146956      0.13150723769141
  C           3.10260785048672     -1.85300556773179      0.15895957276730
  C           1.07172328806915     -3.12886843875634     -0.03386497588861
  C           3.84488942591439     -3.01766435494882      0.02427128230289
  C           1.81438183686179     -4.29078079735388     -0.17039264603395
  C           3.20089539633930     -4.23410165036871     -0.13962563791068
  H           3.61776449127781     -0.90926548063440      0.28127637358594
  H          -0.00834717629237     -3.18929559087953     -0.06497747893227
  H           4.92374040991139     -2.97388068236485      0.04616274220378
  H           1.31400375463754     -5.23940704430471     -0.29871729932150
  H           3.77906025099237     -5.14034594546976     -0.24420349842309
  C           1.62267923612741      1.70550210103057      0.09267833730627
  C           1.69950313738334      2.62588986841201      1.13624321462473
  C           2.19183483836619      2.02303889722274     -1.14034169602567
  C           2.33121558244434      3.84729066158302      0.94832218846870
  C           2.81989545706402      3.24472077490713     -1.32738780085127
  C           2.88771140787792      4.15673587262229     -0.28322802722373
  H           1.26983345518435      2.39955704826486      2.10316821712306
  H           2.14694453123121      1.31987890289917     -1.96159132844851
  H           2.38902151232464      4.55449622113816      1.76259005100882
  H           3.26122617195136      3.48349421718430     -2.28398185251623
  H           3.37907384576500      5.10740245525036     -0.42922757479700
  O          -0.46348339062222     -0.18585985046829     -1.44094562214144
  C          -1.93560522936198     -0.78921373830722     -3.61255244760980
  H          -1.09027371218636     -0.49713292441721     -4.23609476655469
  H          -1.76682965381773     -1.82785828220896     -3.32861846338305
  C          -3.26282551558379     -0.62158469705303     -4.35286481900279
  H          -3.42522492486545      0.40796854182936     -4.66343298383222
  H          -4.10660100820361     -0.92952119367208     -3.73902902830465
  H          -3.26611817795009     -1.23733438488292     -5.24784857281211
  C          -1.87265093108931      1.91149871501512     -2.52759410466647
  H          -1.07282299445302      2.08359975415606     -3.24898311880429
  H          -2.81573045157083      2.07851454047817     -3.04883392150530
  C          -1.73247414272144      2.84732098817596     -1.32683328856649
  H          -1.79145637713919      3.88100041468825     -1.65620056201444
  H          -0.77117142854779      2.71355897049368     -0.83590070674508
  H          -2.52383482008472      2.68652564905517     -0.59793183585699
  C          -3.19028194678874     -0.22039007597182     -1.03428574690134
  H          -3.05072163296926      0.34579269129742     -0.11386447387513
  H          -4.09227102950640      0.16107104857336     -1.51383079683034
  C          -3.30491021265627     -1.71484593265643     -0.73380591926540
  H          -2.38233192403729     -2.09863181104857     -0.30473979784335
  H          -3.53212340921575     -2.28916991620165     -1.62916537609389
  H          -4.09858151979642     -1.88848879196168     -0.01292798013130
  P          -1.80020060155150      0.16886697115139     -2.10241993253868
