# Supplementary material for: Origin of the 31P NMR Chemical Shift in Lewis Acid Adducts of Triethylphosphine Oxide. Does the Gutmann–Beckett Method Relate to Lewis Acid Strength?
Source: J Am Chem Soc. 2026 Apr 1;148(14):14768–78. doi: 10.1021/jacs.5c17621 (PMC13088190; doi:10.1021/jacs.5c17621)
Supplement: Supplementary file 1 [file ja5c17621_si_001.zip › Geoms/Adducts/SO3.xyz]

27
Coordinates from ORCA-job SO3 E -1278.653200980617
  S          -1.91842244623480      0.35728506259182      0.20947583882006
  O          -2.44664026978961     -0.92238335632869      0.56807687478756
  O          -1.64693992787083      0.55799673561465     -1.19591701980651
  O          -2.31655724579841      1.49824169691351      0.96254763503598
  H           2.32882463665419      0.88604172099610     -1.67659654439945
  H           0.67151356331047      0.81743389108463     -2.27643791880840
  H          -0.04621991390265      2.55767195281014     -0.65832226722347
  H           1.26877716894717      3.15871159595426     -1.66653528208805
  H           1.58310535649094      2.67699533357906     -0.00253739302465
  H           2.02469515716208     -1.34675829596592      1.53716841153268
  H           3.09109389683901     -1.03260201374812      0.17779844203244
  H           3.67302568106101      0.35572406062981      2.23040771658373
  H           2.09478473135568      1.13142272992971      2.12813753121881
  H           3.28686546462787      1.37160596179129      0.84994652364686
  H          -0.40485816976519     -1.52582111710037     -1.66306276939993
  H           1.29698034832188     -1.97021885611619     -1.75930459288359
  H          -0.11710661229806     -3.80777913978796     -0.72185696410750
  H          -0.59370779717673     -2.70234826064660      0.55999956129970
  H           1.09036107408872     -3.23812260612234      0.42027224044510
  C           1.28154938870337      1.02357881809492     -1.40005186426892
  C           1.00712156435297      2.44085233139974     -0.89298165831508
  C           2.33485756722314     -0.58397810255191      0.82406612104218
  C           2.87716330895906      0.64669674257760      1.54942559616584
  C           0.47519501140778     -1.76725411521628     -1.06949460500320
  C           0.20219019322216     -2.94849979203582     -0.13781518718074
  O          -0.21306364307419      0.17401846240209      0.80689831669587
  P           0.89094491818293     -0.25689167494915     -0.19504219259731
