# Supplementary material for: Origin of the 31P NMR Chemical Shift in Lewis Acid Adducts of Triethylphosphine Oxide. Does the Gutmann–Beckett Method Relate to Lewis Acid Strength?
Source: J Am Chem Soc. 2026 Apr 1;148(14):14768–78. doi: 10.1021/jacs.5c17621 (PMC13088190; doi:10.1021/jacs.5c17621)
Supplement: Supplementary file 1 [file ja5c17621_si_001.zip › Geoms/Adducts/SZO.xyz]

112
symmetry c1
H       29.518293302     17.237253837     15.505184028
H       26.580457853     14.885270920     11.430412318
H       28.841903156     19.835609729     10.597269784
C       33.697751094     17.034367455     11.796166335
C       28.783362962     18.712611084      8.160953508
C       24.819748692     16.465875229     12.650389221
C       31.197004294     20.803973656     11.511678731
C       27.043129923     18.457036097     15.719747810
C       31.500443460     15.137689796      8.694481682
C       31.637278778     18.990719276     15.253872191
C       26.504136730     20.436847772     11.896579470
C       27.004707700     14.988769862      8.800135565
O       25.241254148     17.018121836     11.600810335
O       33.247578124     16.539481509     12.871161299
O       27.710133038     18.493143672      8.789690845
O       31.535637885     16.381041965      8.858794648
O       31.438270135     19.884015408     10.682935961
O       26.914811711     17.228829744     15.463508168
O       27.460580731     20.506600931     12.712264641
O       27.955561113     14.338287274      9.301680210
O       30.596851109     19.587327988     14.844955994
O       27.774905420     19.265840028     15.089480913
O       30.331679771     20.768668997     12.429211548
O       30.707264403     14.343388118      9.286116574
O       29.952038554     18.608553890      8.622465229
O       25.539249786     15.930247196     13.541141944
O       33.018404102     17.660831435     10.944608779
O       26.547969297     16.084727189      9.241649911
O       31.990107565     17.831153791     14.929679537
O       26.285217164     19.479125381     11.103010065
O       31.187785757     15.758232266     11.446963110
O       28.923842944     19.006460266     11.064955870
O       29.410814888     17.206834832     14.554068392
O       27.353068772     15.385593216     11.689786315
O       27.746875757     17.627666046     12.766953842
O       29.430004076     15.190956235     13.020867368
O       29.077830779     16.653817037     10.314130295
O       30.643948252     18.005973879     12.524702495
Zr      31.158759589     16.305872710     13.472762481
Zr      27.258852427     17.526483694     10.763384012
Zr      30.835169878     17.750805712     10.492919090
Zr      27.728835610     15.890409377     13.883979872
Zr      29.097954001     19.119532494     13.306091096
Zr      29.413104163     14.824468411     10.980510476
C       32.476673738     14.526159123      7.726608294
H       33.325703550     14.157392077      8.302050777
H       32.024422991     13.681541675      7.216438929
H       32.830892719     15.269310717      7.020850475
C       32.031042163     22.054009616     11.403866446
H       32.930426371     21.902627098     12.000455499
H       32.332354691     22.221653682     10.375047931
H       31.493977068     22.907356623     11.803991031
C       25.524561760     21.579683629     11.877356641
H       25.099673072     21.697191954     10.885906912
H       24.716267157     21.337614742     12.566986327
H       26.000692334     22.493834385     12.215286694
C       26.232400601     19.006699927     16.863932483
H       25.252896393     19.286333169     16.476612322
H       26.091401162     18.246306256     17.625096405
H       26.705373779     19.892451954     17.274129670
C       23.331611376     16.453975685     12.879156020
H       22.800056895     16.553404596     11.939155253
H       23.038405444     15.551196979     13.405283971
H       23.085252084     17.307209020     13.510693651
C       28.656303668     19.124411917      6.716660648
H       29.478914139     19.773243641      6.434018683
H       28.714134286     18.221386503      6.109218816
H       27.697537567     19.598874059      6.536814907
C       26.356706885     14.432790303      7.559624380
H       26.884858523     14.840398806      6.697868863
H       26.448484111     13.352085013      7.537423521
H       25.318810866     14.743191956      7.500222642
C       32.530696006     19.754403856     16.195905867
H       31.949172067     20.451239835     16.790657981
H       33.090224820     19.069409505     16.823860928
H       33.237041013     20.326957101     15.595053331
C       35.164163131     16.843815262     11.518585318
H       35.725361470     16.812553199     12.446731955
H       35.282564241     15.883560939     11.016520135
H       35.531564350     17.623833004     10.860576229
S       27.572961581     12.458093070     12.693490489
S       29.952801715     14.173035650     15.786900307
O       29.901263648     12.958411004     14.983241042
O       26.470584048     11.771528587     12.107877736
O       30.171032590     13.936615812     17.189397777
O       28.629472644     14.919493348     15.621608446
O       27.207786834     13.506761433     13.628317901
O       28.642267663     12.807888241     11.761889699
O       31.044833172     15.066314180     15.227370181
O       28.333955788     11.326015061     13.593708030
C       27.010157358      9.450711009     14.941667168
H       26.754206772      9.131298430     15.953238435
H       26.099690496      9.841863116     14.485377306
C       27.577596216      8.299798680     14.115167328
H       28.461176441      7.869426821     14.581704636
H       27.844792936      8.637020593     13.116761053
H       26.835947229      7.511375152     14.016588636
C       29.691567324     10.284536234     15.731963008
H       30.067083494     11.056264893     16.396469017
H       29.463613744      9.391870734     16.317381459
C       30.714636753      9.995883327     14.633055130
H       30.944318900     10.914878669     14.105230556
H       30.357875404      9.257719970     13.918966297
H       31.625793924      9.617756438     15.089612871
C       27.260874001     12.010497275     16.179024375
H       27.573432391     13.020455005     15.948231777
H       26.202506956     11.922102880     15.934258522
C       27.538718724     11.683636149     17.650198714
H       28.557703995     11.956181949     17.909461187
H       27.367764720     10.634896655     17.893065639
H       26.873923013     12.279068528     18.269897767
P       28.113474142     10.864089063     15.100223619
