# Supplementary material for: Origin of the 31P NMR Chemical Shift in Lewis Acid Adducts of Triethylphosphine Oxide. Does the Gutmann–Beckett Method Relate to Lewis Acid Strength?
Source: J Am Chem Soc. 2026 Apr 1;148(14):14768–78. doi: 10.1021/jacs.5c17621 (PMC13088190; doi:10.1021/jacs.5c17621)
Supplement: Supplementary file 1 [file ja5c17621_si_001.zip › Geoms/Adducts/TaCl5.xyz]

29
Coordinates from ORCA-job TaCl5 E -3013.251207814219
  Ta          0.97125676178455     -0.10049524019661      0.04619604375106
  Cl          3.16776872944415     -0.31238834870524     -0.59534462123345
  Cl          0.42697295313350     -2.29783105561590     -0.66089663712592
  Cl          1.22707966951102      2.13016082723631      0.75022023722145
  Cl          1.29950353934003     -0.86945642593155      2.22675479739338
  Cl          0.30113612897521      0.70106949767613     -2.11506417990244
  O          -1.01776636896671      0.08524516876834      0.53994667952649
  C          -2.80598963619067     -1.00620980288276     -1.23862292284813
  H          -2.15459736645329     -0.74347050684233     -2.07124585906869
  H          -2.45069078127865     -1.96676643888846     -0.86882655286330
  C          -4.27484510252949     -1.06839096469790     -1.65575079176202
  H          -4.63002219318715     -0.11265730384305     -2.03553302852015
  H          -4.91668952341785     -1.36556297092721     -0.82844525506293
  H          -4.39996911086688     -1.80180026522563     -2.44793954759371
  C          -2.81180494759295      1.83660248603034     -0.55331825160963
  H          -2.15980864376313      1.96927139382269     -1.41657286712823
  H          -3.84258239580908      1.85283072708126     -0.90855786298370
  C          -2.55707841217143      2.92067391741682      0.49493359854314
  H          -3.24865017492312      2.83999551469023      1.33101864238843
  H          -2.68824236497904      3.90289095935454      0.04864928861108
  H          -1.54091663194061      2.85688178138726      0.87551359680972
  C          -3.51956457328297     -0.16035100981455      1.46592950683298
  H          -3.26842342821855      0.58593697094431      2.21900478819572
  H          -4.55650700412399      0.00793755615875      1.17438876047044
  C          -3.29721936861742     -1.57325501712495      2.00749683210879
  H          -3.86897300054936     -1.71962061024573      2.92003923778705
  H          -2.24591743108957     -1.73802375943995      2.23298013854184
  H          -3.61301171310333     -2.32820808442605      1.29040335402328
  P          -2.46506840643318      0.18630866434089      0.05552494399743
