# Supplementary material for: Origin of the 31P NMR Chemical Shift in Lewis Acid Adducts of Triethylphosphine Oxide. Does the Gutmann–Beckett Method Relate to Lewis Acid Strength?
Source: J Am Chem Soc. 2026 Apr 1;148(14):14768–78. doi: 10.1021/jacs.5c17621 (PMC13088190; doi:10.1021/jacs.5c17621)
Supplement: Supplementary file 1 [file ja5c17621_si_001.zip › Geoms/Adducts/TiCl4.xyz]

28
Coordinates from ORCA-job TiCl4 E -3345.435317621756
  Ti         -1.49763934019747      0.12094396248050      0.04283444188666
  Cl         -3.59350296264331      0.39715520220719     -0.64184948452263
  Cl         -1.05699807128561      2.31761913849502      0.06003407845064
  Cl         -2.03346622821610     -0.90365781517928      1.93020993832981
  Cl         -0.96180955639746     -1.10531611844817     -1.78404112391116
  H           2.81314419635248     -0.42986597748029      2.18003703910450
  H           4.00750331996879      0.13235749471590      1.02207975999617
  H           3.00571686133749      2.43275119496743      1.06837089122680
  H           3.34672042273343      1.93017197209246      2.71821946606451
  H           1.69671004959545      1.86325642713074      2.09804717655149
  H           1.78536154203008     -2.00897488830814     -1.43950027530458
  H           3.35579257987117     -1.89461241985264     -0.64984822042936
  H           2.05910817969716     -3.90733648748070      0.15713603550619
  H           0.75394723343331     -2.84804530561230      0.69032019079707
  H           2.32213674640941     -2.79000300710142      1.48960389143280
  H           1.40326357312909      0.59651079519958     -2.10449663923169
  H           1.73726077458934      1.90404740692382     -0.99818110958237
  H           4.21458632307479      1.35834497180185     -1.08041960510060
  H           3.59208852220505      1.67451991464348     -2.69094528266219
  H           3.88268748924005      0.02102788472477     -2.17974500326381
  C           2.98484558681822      0.27873009873581      1.36988248660142
  C           2.74273332807298      1.71291531945659      1.84104664159722
  C           2.27922341014708     -1.85689223443204     -0.48093113874919
  C           1.82667597340820     -2.91255385346754      0.52836671930926
  C           2.09364141254254      0.92967087104886     -1.33011792082046
  C           3.53047032472596      0.99481737926062     -1.84498038422946
  O           0.43781089234882     -0.13168184420237      0.59463158579967
  P           1.85574707930900     -0.19215733391974      0.05260356835328
