# Supplementary material for: Origin of the 31P NMR Chemical Shift in Lewis Acid Adducts of Triethylphosphine Oxide. Does the Gutmann–Beckett Method Relate to Lewis Acid Strength?
Source: J Am Chem Soc. 2026 Apr 1;148(14):14768–78. doi: 10.1021/jacs.5c17621 (PMC13088190; doi:10.1021/jacs.5c17621)
Supplement: Supplementary file 1 [file ja5c17621_si_001.zip › Geoms/Adducts/TiI4.xyz]

28
Coordinates from ORCA-job TiI4 E -2695.489115674157
  Ti         -0.46033673163759      0.01196501149119      0.00251514717925
  I          -3.05802135575479      0.08152275344862      0.06352210437793
  I          -0.25997799635219     -0.67497159301142      2.53933323186874
  I          -0.37694046418719     -1.84663953870103     -1.85314219471082
  I          -0.24703762235008      2.54283654542775     -0.69907261364795
  H           4.71169702775498     -0.52570100977084     -1.57400649225172
  H           3.23479245977920     -1.45206452632487     -1.82748609834590
  H           2.08416250394657      0.62157422492285     -2.71143830653426
  H           3.46754701487617      0.15380536528295     -3.69372835582094
  H           3.60294472393658      1.50799631603926     -2.57971083973262
  H           4.66406424531114      1.66068102727595      0.31115843294222
  H           3.15390548685419      2.29935183923461     -0.33509234030179
  H           3.60851583668512      1.47541124170253      2.59326047747022
  H           2.05424186197655      1.97455822883179      1.92551435136479
  H           3.39511580536153      3.11162765011840      1.98423543747567
  H           4.68666556732237     -1.08725267361982      1.27594288483508
  H           3.17839129946217     -0.86235908607344      2.15947892012881
  H           3.64204809337614     -2.98831431287133     -0.01422871295925
  H           2.09110188958180     -2.67388929820649      0.76636427399794
  H           3.44826454384131     -3.27634523462061      1.70985930193820
  C           3.62450160904215     -0.45352294991597     -1.62961901505473
  C           3.16701344629908      0.52093267346014     -2.71602733677132
  C           3.57870216938131      1.63804155627500      0.42016072541589
  C           3.13215510885730      2.07049204921066      1.81740170330778
  C           3.60207697624390     -1.18406847084678      1.20808502378625
  C           3.16987987381712     -2.61665307471781      0.89239281995831
  O           1.48524159999869     -0.03019390019019     -0.02726536284979
  P           3.00493670007636     -0.00695827925110     -0.00629170366598
