# Supplementary material for: Origin of the 31P NMR Chemical Shift in Lewis Acid Adducts of Triethylphosphine Oxide. Does the Gutmann–Beckett Method Relate to Lewis Acid Strength?
Source: J Am Chem Soc. 2026 Apr 1;148(14):14768–78. doi: 10.1021/jacs.5c17621 (PMC13088190; doi:10.1021/jacs.5c17621)
Supplement: Supplementary file 1 [file ja5c17621_si_001.zip › Geoms/Adducts/WF6.xyz]

30
Coordinates from ORCA-job WF6 E -1321.370434703204
  W           1.32353384971749     -0.08144295305775     -0.09773215042395
  F           1.17851256932177      0.10710682162741     -1.93824118377377
  F           2.92087015048304     -0.82846906621571     -0.70035856044477
  F           0.94630329245020     -1.89812148399409      0.05099552328158
  F           0.47431503098056     -0.09880874883518      1.61028640443203
  F           0.86399275873295      1.73915880544395     -0.18264176030594
  F           2.62195191002713      0.65509189283284      1.00559679546068
  O          -0.75976417215475     -0.18352218074156     -0.54223078089379
  C          -2.00935545217458      1.88104966155688      0.84914213104961
  H          -2.86975784484562      1.97399298870540      1.51469217720958
  H          -1.11379436373349      1.94523464015825      1.46541236309573
  C          -2.01598381637949      2.96561813465238     -0.22713060544917
  H          -1.21085457158217      2.80850313768515     -0.93912102165308
  H          -1.86975775522157      3.94082962292124      0.23036048871735
  H          -2.96183885635761      2.98980692149231     -0.76434440635253
  C          -2.42178047220624     -0.86284750599272      1.60601963758910
  H          -1.89116371188151     -0.44142768078578      2.45816920988049
  H          -3.49061436840109     -0.74168157410516      1.79516062938169
  C          -2.04192128330046     -2.33236102830089      1.42827996842086
  H          -2.31350326053599     -2.88891878591269      2.32229431569107
  H          -0.97351052509462     -2.43166912158486      1.27174194545695
  H          -2.54875295522774     -2.78772650086508      0.58233004146006
  C          -3.37439379961818      0.12060627235776     -0.99571837554915
  H          -4.26902783653827      0.52496798043618     -0.51936423729522
  H          -3.09030839913342      0.81237084254955     -1.78820643514643
  C          -3.62441648411859     -1.27339260228476     -1.56886095773613
  H          -4.32331306046061     -1.21499853575866     -2.39964509367770
  H          -4.05130718805929     -1.93897480945810     -0.82285132679375
  H          -2.69944717686179     -1.71325806812949     -1.93414026893963
  P          -2.03403383732591      0.20271283170319      0.20286396800822
