# Supplementary material for: Origin of the 31P NMR Chemical Shift in Lewis Acid Adducts of Triethylphosphine Oxide. Does the Gutmann–Beckett Method Relate to Lewis Acid Strength?
Source: J Am Chem Soc. 2026 Apr 1;148(14):14768–78. doi: 10.1021/jacs.5c17621 (PMC13088190; doi:10.1021/jacs.5c17621)
Supplement: Supplementary file 1 [file ja5c17621_si_001.zip › Geoms/Adducts/ZnBEA_T2T7.xyz]

117
Coordinates from ORCA-job ZnBEA_5MR
  H           1.45055101728303     11.29552702002151     11.61722199864726
  H          -0.44717401953681      8.80703401295808     18.34543801622908
  H          -1.03102496712734     -1.50664196628553     10.75049002768371
  H          -0.49204590740046      5.67501801969365     18.05073800055411
  H          -1.00107202178873      2.99167399476273     10.51287498568475
  H          -2.01754301381053     -0.97128500456101     15.39456699241020
  H          -0.65018099845005      0.43661299946765     18.16794100480560
  H           0.62776500919540     11.19931299024998     15.55836098638370
  H           5.22285599787409     12.29572199852302      8.89751098975806
  H           1.67111499854132     12.15025801107514     17.50884901335117
  H          -2.15204800686995      2.89035899594276     15.22360699289110
  H           3.99098591220134     13.21082215146485     14.67604200229066
  H           5.56488698283604      9.46745802361677      6.80200896016966
  H           2.87520198509810     13.23829296665121     11.63209200312700
  H           1.50257100630607      9.21803099419915     19.68656297661523
  H           1.24428293635159      5.11238197063147     19.60708100900420
  H           5.72300508108137      0.99669597415227      6.66800197322003
  H           1.14179500443779      1.02703998814179     19.67214999902939
  H           1.66125201139367     -2.86446599855281     17.14714602423071
  H           5.56304502600333     -2.66520198770980      9.37770299276758
  H           5.85151295224887      5.18575105133798      6.90554303941209
  H           5.42955008192262     11.23951285063614     14.71866899524726
  H           7.56998199713032      8.88246496993441      8.01490202652053
  H           7.85362102900572     -1.56990893773506     15.74778906804548
  H           7.53670209962431      5.75807596098509      8.54792596859901
  H           7.77389593596093      2.98738289415883     16.15947795908776
  H           8.74710302160977     -1.15215400230033     10.94676996758905
  H           7.52912484092495      0.53365305333009      8.20677104637343
  H           6.12549799531536     11.60412599440743     11.02376300791903
  H           8.88895502185502      3.25139999989204     11.25162097395438
  O           5.60238589075949     -1.44486524253400     14.72242040463281
  O           5.57971984185302      7.35621282420329      8.19203132085451
  O           1.29975228088459     -1.35623330196408     11.63750750998546
  O           1.51504387287768      7.18824237298879     18.20903030509326
  O           3.47083229242451     -1.46685266380578     13.13906809725884
  O           3.46115192358435     11.27193802640665     13.13579579490007
  O           3.17271307794669     -1.64592639594131     15.75097390386706
  O           3.17541199284479     11.11840925545198     15.76828787545887
  O           5.62840844521607      9.79307071700096      9.30917032268787
  O           3.67250882417619     -1.45453769981366     10.51994520402465
  O           3.69040779465215     11.12930361881260     10.49836135844185
  O           1.64108211430230      9.60897947047004     17.20603471318567
  O           3.97475183644337      0.60449162176758     14.69351182119051
  O           2.86389163804645      0.74585700551702     11.79150757116044
  O           5.60800835212158      2.97184679066163     14.74283202144370
  O           1.31479487178368      2.87957899918286     11.61790450900471
  O           3.52133766079125      2.93034061130126     13.11815506152274
  O           2.91456665258268      2.94853658525828     15.89327769570685
  O           3.73097741135580      2.96909122183721     10.54193976607033
  O           5.29808243474638      5.04377269590468      9.43683047891395
  O           1.63554367651994      4.81104475446154     17.10157059929751
  O           7.08736589275213      0.77133683457937     15.15726672614701
  O          -0.27720388406596      0.78079113235125     11.38514960144606
  O           7.78852936377669     -0.95788147332781     13.27891550800952
  O          -0.82878367455006     -1.04683959283902     13.21218194643065
  O           7.91684473648165      2.79753498982776     13.57747816844448
  O          -0.93187524631139      2.79816974070201     13.02245593600357
  O           5.98363727156705      2.35639580626859      8.81147789829869
  O           0.93289558580866      2.29146715782378     17.55639692257364
  O          -0.48941894660557      0.97871529424587     14.92352824736529
  O           7.73663904207719      1.06508153105081     11.55176493258516
  O           0.50419315765753     -1.39136263195001     15.47041702692622
  O           5.21792343397199     -0.23243850657559      8.78328297216582
  O           6.20266780540911     -1.01896401751930     11.15383910514367
  O           1.69916486167476     -0.32172596602460     17.57413456548566
  O           0.34640513243118      3.44350582626090     15.25870171260935
  O           6.33613347404377      3.34477952103962     11.52386738694257
  Al          5.30444982276624      3.40204788522607      9.97503591846903
  Al          3.94303495946517      2.28189883039868     14.72367582067589
  Si          7.12799986214556      2.38185590868298     14.96448999257654
  Si          4.05351847210556     -0.96944581525329     14.57100809864157
  Si          4.06982067900452     11.75460222781553     14.57255201745629
  Si          6.10873473314098      8.87765126794590      8.03251608552626
  Si          2.83963068723122     -0.87163489272150     11.77587080926570
  Si          2.82498535330064     11.77428385200050     11.71473523440985
  Si          1.01320287052523      8.71781098331320     18.41097114453359
  Si          7.09652700620690     -0.81799362157708     14.75073466968612
  Si         -0.22182542487869     -0.80497719490716     11.72249655775740
  Si          0.94128728965426      5.66173905168636     18.28885108689494
  Si         -0.74181808118709     -0.62571667447392     14.77542224475066
  Si          6.13283047211082      0.93995064918489      8.07972554373203
  Si          7.65028757356485     -0.55237975789189     11.70907381862985
  Si          0.76569443651319      0.83450387510637     18.26483850567529
  Si          1.48087505363638      3.33316638560929     16.43815948426679
  Si          1.74832661298019     -1.56642702871422     16.51025948737420
  Si          1.73235732831711     11.07189797517537     16.51556099947794
  Si          5.18247756201597     -1.37268505786166      9.92647080212899
  Si          5.21857983921400     11.23962138395628      9.91638805376042
  Si         -0.23428706953953      2.38302793271142     11.60290773932322
  Si         -0.85153889428064      2.53883125819190     14.62905305341693
  Si          6.08919680769496      5.78378158130566      8.24622432065223
  Si          2.86114974596623      2.36137104489844     11.72121142702828
  Si          7.76563703075248      2.62690141501583     11.94748455083670
  Zn          5.23136190325450      4.02130012115047     12.99503326353563
  O           4.79937846992827      5.82707594575765     13.33824969558741
  P           3.55418342221536      6.70519085506586     13.19450191047721
  C           3.67515398520857      7.59343380739623     11.63679013832753
  H           4.43997189351337      8.36016189467955     11.76304764439926
  H           4.07636290512872      6.86937734435920     10.92427962414878
  C           2.37074188352847      8.19300310078288     11.12274639024358
  H           1.92889898444858      8.88127316435190     11.84084183442555
  H           1.64068508873321      7.41750070024302     10.90328655599690
  H           2.55991142553039      8.74695781271228     10.20852727279447
  C           3.51539993631207      7.84257076408317     14.58426644839147
  H           2.85475388696073      8.67247294898745     14.33293078333714
  H           3.05912473530993      7.31248290480227     15.42090733448842
  C           4.91352717518495      8.32641940669611     14.95909937991230
  H           5.38784608869463      8.85906297255124     14.13716282957575
  H           5.54920114399243      7.48631488436098     15.22239525005222
  H           4.85320538059897      8.99834663406084     15.81009084794782
  C           2.03306992912358      5.74723431068631     13.23459580593609
  H           1.90262933626419      5.28880186359187     12.25503515776758
  H           2.22450924787726      4.92821786524753     13.92513225598058
  C           0.77681177004026      6.50370242651628     13.66774216241900
  H           0.55559048610896      7.34940387158592     13.02304678620299
  H           0.86915941114077      6.86437807731319     14.68939873387714
  H          -0.06950540548241      5.82295610419493     13.63807726491038
