# Supplementary material for: Origin of the 31P NMR Chemical Shift in Lewis Acid Adducts of Triethylphosphine Oxide. Does the Gutmann–Beckett Method Relate to Lewis Acid Strength?
Source: J Am Chem Soc. 2026 Apr 1;148(14):14768–78. doi: 10.1021/jacs.5c17621 (PMC13088190; doi:10.1021/jacs.5c17621)
Supplement: Supplementary file 1 [file ja5c17621_si_001.zip › Geoms/Adducts/ZnBEA_T7T7.xyz]

117
Coordinates from ORCA-job ZnBEA_sep E -12675.625559193362
  H           1.45055099156593     11.29552799794654     11.61722201624732
  H          -0.44717398498186      8.80703400232138     18.34543801034518
  H          -1.03102501450663     -1.50664201833971     10.75048998797903
  H          -0.49204600245824      5.67501799899167     18.05073800228597
  H          -1.00107198505205      2.99167399219205     10.51287501083314
  H          -2.01754300059387     -0.97128499885681     15.39456699771790
  H          -0.65018099096737      0.43661300449441     18.16794099553029
  H           0.62776501044607     11.19931301346940     15.55836102151618
  H           5.22285600815116     12.29572120453307      8.89751183637555
  H           1.67111498945693     12.15025798326272     17.50884897193603
  H          -2.15204802425672      2.89035900522923     15.22360701079504
  H           3.99098596096572     13.21082206970471     14.67604200226691
  H           5.56488701038388      9.46745797238949      6.80200905812760
  H           2.87520200237213     13.23829298834488     11.63209198650774
  H           1.50257098260666      9.21803099699953     19.68656300386717
  H           1.24428299891156      5.11238199687986     19.60708099672111
  H           5.72300495797667      0.99669600411881      6.66800198159568
  H           1.14179499145538      1.02703999208698     19.67215001335151
  H           1.66125199947434     -2.86446602310915     17.14714601466553
  H           5.56304500295289     -2.66520198087218      9.37770299932912
  H           5.85151406324109      5.18575098236977      6.90554303062598
  H           5.42955004018684     11.23951293812100     14.71866900072451
  H           7.56998200232126      8.88246500896901      8.01490196693401
  H           7.85362100938381     -1.56990902155012     15.74778900864264
  H           7.53670189081792      5.75807599023288      8.54792598661490
  H           7.77389598936905      2.98738298849372     16.15947800878117
  H           8.74710301678783     -1.15215401015417     10.94676998921443
  H           7.52912504933253      0.53365297949020      8.20677101542609
  H           6.12549801980599     11.60412594844902     11.02376308119218
  H           8.88895500833781      3.25139999346486     11.25162099559625
  O           5.58571473453654     -1.39189020253926     14.75236444970323
  O           5.58480629256289      7.35841101760557      8.21527118518491
  O           1.30656660907268     -1.34024686277337     11.64065754750204
  O           1.51734208714765      7.20501744579072     18.28047533497520
  O           3.46775309544971     -1.40831993590383     13.15804859307003
  O           3.47387545416376     11.27431693068195     13.13438743570203
  O           3.15673546341028     -1.47223164336836     15.77969369787872
  O           3.17054383716431     11.10272970506675     15.76618134053415
  O           5.63417581848880      9.79747542864193      9.30750910859878
  O           3.67795768404628     -1.46081451246148     10.53599418096656
  O           3.69176115706788     11.10954518292258     10.50986434464882
  O           1.63467184436565      9.60745031107550     17.21413491630386
  O           4.07571611096097      0.71018443001568     14.57849912758881
  O           2.92266954488712      0.76491204114242     11.77533827043094
  O           5.57208954921434      2.90884976096143     14.68993053822000
  O           1.28638707889987      2.86667322764772     11.71478554599948
  O           3.54392012043587      2.90457290991726     13.19786433040622
  O           3.14415979665332      2.89455759902804     15.83973082989342
  O           3.72553839652812      3.07041760605612     10.66416055427318
  O           5.30477188085182      5.03664395099263      9.43409236689732
  O           1.74885747822815      4.92999985731135     17.07955646337720
  O           7.11239406243567      0.77380766071097     15.14530702632182
  O          -0.24637090991701      0.77114728268714     11.34156764509262
  O           7.77322604061064     -0.98433094831580     13.27703336523436
  O          -0.82183800681763     -1.05453937524328     13.21092820037053
  O           7.89833664629471      2.83774670892290     13.58168177618827
  O          -1.07990516305941      2.72169671327947     12.97436539332942
  O           5.92510060986706      2.32285584665945      8.83321851067863
  O           0.95580382063145      2.24021842658916     17.51333180205886
  O          -0.49996652110129      0.98601193103169     14.88445843864214
  O           7.75535024974232      1.06350846359395     11.59152042226534
  O           0.50342387695611     -1.38016825455593     15.47086443638683
  O           5.20801683509051     -0.25805337772351      8.76348574487808
  O           6.20321523112539     -0.99824903438251     11.14257796046610
  O           1.66860643606103     -0.37260386951332     17.66175694304592
  O           0.39684198966868      3.45703257017984     15.03623905141342
  O           6.33177540445257      3.32733580528171     11.51602742587736
  Al          5.28505296080239      3.40136806970882      9.98040025197751
  Al          1.53331747298507      3.37775503342551     16.36200948569154
  Si          7.13769896655880      2.37553540760840     14.95870937943123
  Si          4.04770461295243     -0.91060546673026     14.57848275623383
  Si          4.06266276826101     11.75224605149479     14.58515081968945
  Si          6.10982337235995      8.88211856544186      8.03162056899063
  Si          2.83443650379217     -0.85715491198447     11.77329134086885
  Si          2.82334298345527     11.77432582423151     11.71921112525058
  Si          1.00390622534205      8.71509589501269     18.42828005324347
  Si          7.10157995029304     -0.82153319613056     14.75138284837247
  Si         -0.22986682759745     -0.80245160311181     11.72559769462923
  Si          0.97002402427375      5.65247590052920     18.26758701472115
  Si         -0.74769821731707     -0.60487648156669     14.77806583068517
  Si          6.12183111882265      0.92271519801477      8.07825435874623
  Si          7.65108204921091     -0.55659784102645     11.71021864522844
  Si          0.75062856699734      0.86346674520916     18.27441246928847
  Si          1.71419786206790     -1.53801213987450     16.54908784381855
  Si          1.72390003002655     11.06147675474046     16.52441560332892
  Si          5.17871424281325     -1.37859531146491      9.92503486074391
  Si          5.21318088362161     11.24071200369022      9.91825768456209
  Si         -0.28186208721876      2.36862056016579     11.61921946980192
  Si         -0.85107947482085      2.56736537033059     14.59959928259918
  Si          6.09114244376886      5.78454413265552      8.24478243565821
  Si          3.99481521404054      2.29455479515514     14.69306334130899
  Si          2.81887293650006      2.37064215216911     11.76635646071412
  Si          7.76512241182961      2.63181008033164     11.94963298957902
  Zn          5.18866306126505      4.08699334973806     12.90794034698001
  O           5.14162484164807      5.91915807118184     13.22018232707696
  P           4.44869698561470      7.27195216934596     13.03989648230121
  C           3.35529985473189      7.57801370659247     14.42757335538390
  H           2.89031380576205      8.55421193014242     14.28202505673680
  H           2.56468960914181      6.82842778565807     14.37518511933013
  C           4.07311621382572      7.48953661793645     15.77505399320769
  H           4.76059501113644      8.32146032820497     15.91418153673893
  H           4.62433689976027      6.55598237474684     15.85939104980805
  H           3.34359172059778      7.51276732161265     16.57663790106653
  C           5.71690568907056      8.54133878405928     12.97160743857555
  H           5.22901960322417      9.46118174500559     12.64936612603304
  H           6.07506439947170      8.70590073653941     13.98660810540334
  C           6.86737702832535      8.15142287485764     12.04289471347013
  H           6.51168113645018      7.92186115964076     11.04196099457554
  H           7.38944773808405      7.27881668563110     12.42533105145475
  H           7.57649662263658      8.97134557705315     11.96276060210555
  C           3.51779524661487      7.37310794326551     11.51081576235280
  H           3.09645537201112      8.37963011389209     11.48035656450703
  H           4.23356507314466      7.30218964898602     10.69144607828198
  C           2.43896382757195      6.30157882275695     11.36917873933212
  H           1.74395123261230      6.29647949074030     12.20585894224483
  H           2.88065211965236      5.31442599596799     11.27704629603135
  H           1.86828741232273      6.47308288213778     10.46046403810989
