# Supplementary material for: Origin of the 31P NMR Chemical Shift in Lewis Acid Adducts of Triethylphosphine Oxide. Does the Gutmann–Beckett Method Relate to Lewis Acid Strength?
Source: J Am Chem Soc. 2026 Apr 1;148(14):14768–78. doi: 10.1021/jacs.5c17621 (PMC13088190; doi:10.1021/jacs.5c17621)
Supplement: Supplementary file 1 [file ja5c17621_si_001.zip › Geoms/Adducts/ZrCl4.xyz]

28
Coordinates from ORCA-job ZrCl4 E -2543.030072181036
  Zr         -1.48646306079852     -0.13156868407507     -0.22964359952948
  Cl         -0.92394635696305     -1.18116234084239      1.87262304367992
  Cl         -1.31705120313010     -1.40435264630056     -2.22639208468421
  Cl         -1.64836866259019      2.23208369149534     -0.38402718478346
  Cl         -3.80762453788634     -0.50141025633774      0.09532309295252
  O           0.62979324417277      0.15677850634208     -0.36711527821752
  C           3.21446578829249      0.71186524220924     -0.89463382934598
  H           4.21504541922211      0.45195365006288     -0.54608581910855
  H           3.07303261027510      0.23122077505352     -1.86268997007887
  C           3.03313388222526      2.22502953547610     -1.01645691107864
  H           2.00016825501496      2.47434941786560     -1.24944664109937
  H           3.66394926581158      2.61438735090919     -1.81143382522937
  H           3.30928027357457      2.73256124833848     -0.09530323858806
  C           2.19947148176629      0.60893833215622      1.86554254288038
  H           1.89231548415544     -0.18064241924578      2.55039559037630
  H           3.26504244195145      0.78303254578903      2.02569727245594
  C           1.37491326267997      1.87070742887779      2.12203467174015
  H           0.31420098961870      1.65800597497857      2.03364580404909
  H           1.61089122463347      2.66866061925716      1.42430993178240
  H           1.56315446440533      2.23164816197074      3.13012564719778
  C           2.42014056849798     -1.81472440102142      0.30180651432217
  H           3.39662624129180     -1.90719690583525      0.78043901036268
  H           1.68181311377023     -2.23689615152138      0.98402593722236
  C           2.38001795663696     -2.52095191441882     -1.05304896512457
  H           3.17305765991170     -2.17146645116721     -1.71088569940543
  H           1.42574592569952     -2.35715262001070     -1.54896565594075
  H           2.50978367300771     -3.59165693264041     -0.91831458358970
  P           2.02198035625270     -0.06631122236518      0.20306723478226
