# Supplementary material for: Origin of the 31P NMR Chemical Shift in Lewis Acid Adducts of Triethylphosphine Oxide. Does the Gutmann–Beckett Method Relate to Lewis Acid Strength?
Source: J Am Chem Soc. 2026 Apr 1;148(14):14768–78. doi: 10.1021/jacs.5c17621 (PMC13088190; doi:10.1021/jacs.5c17621)
Supplement: Supplementary file 1 [file ja5c17621_si_001.zip › Geoms/F_adducts/AgBEA.xyz]

95
Final optimized geometry from AgBEA_5MR.inp.out
H        1.45055100    11.29552800    11.61722200
H       -0.44717400     8.80703400    18.34543800
H       -1.03102500    -1.50664200    10.75049000
H       -0.49204600     5.67501800    18.05073800
H       -1.00107200     2.99167400    10.51287500
H       -2.01754300    -0.97128500    15.39456700
H       -0.65018100     0.43661300    18.16794100
H        0.62776500    11.19931300    15.55836100
H        5.22285600    12.29572100     8.89751200
H        1.67111500    12.15025800    17.50884900
H       -2.15204800     2.89035900    15.22360700
H        3.99098600    13.21082200    14.67604200
H        5.56488700     9.46745800     6.80200900
H        2.87520200    13.23829300    11.63209200
H        1.50257100     9.21803100    19.68656300
H        1.24428300     5.11238200    19.60708100
H        5.72300500     0.99669600     6.66800100
H        1.14179500     1.02704000    19.67215000
H        1.66125200    -2.86446600    17.14714600
H        5.56304500    -2.66520200     9.37770400
H        5.85151400     5.18575100     6.90554300
H        5.42955000    11.23951300    14.71866900
H        7.56998200     8.88246500     8.01490200
H        7.85362100    -1.56990900    15.74778900
H        7.53670200     5.75807600     8.54792600
H        7.77389600     2.98738300    16.15947800
H        8.74710300    -1.15215400    10.94677000
H        7.52912500     0.53365300     8.20677100
H        6.12549800    11.60412600    11.02376300
H        8.88895500     3.25140000    11.25162100
O        5.57787200    -1.30573400    14.74786900
O        5.58687200     7.35427600     8.15500500
O        1.30600100    -1.34367400    11.63351100
O        1.50839000     7.17549600    18.21529300
O        3.45318200    -1.37229800    13.17157600
O        3.44915900    11.30143400    13.13936200
O        3.17046900    -1.50368400    15.77282300
O        3.18063100    11.14201400    15.78437700
O        5.63656800     9.80799000     9.29025200
O        3.68569300    -1.45591800    10.54799700
O        3.68137700    11.14430800    10.48371300
O        1.63281500     9.62048200    17.21924600
O        3.92082400     0.76173600    14.67818100
O        2.86255100     0.77758000    11.78068900
O        5.50464300     2.84732500    14.94638900
O        1.29711900     2.88804000    11.67932700
O        3.46592700     2.90144400    13.20310800
O        2.97826500     2.93274900    15.78720300
O        3.69066600     2.97415500    10.55434300
O        5.27583800     5.03292700     9.40326200
O        1.66751600     4.74621500    17.12540200
O        7.16335000     0.78532300    15.17351000
O       -0.29350500     0.78494100    11.38061200
O        7.77979800    -0.98387700    13.27621000
O       -0.81724700    -1.05585700    13.21352500
O        7.82299200     2.82555800    13.58974200
O       -0.98288600     2.76984800    13.02007900
O        5.91478400     2.33653700     8.83290800
O        1.04508200     2.21741200    17.47731900
O       -0.49802600     0.97578900    14.93155200
O        7.73346200     1.08470000    11.59183100
O        0.49432200    -1.38827100    15.49271600
O        5.21867100    -0.26687300     8.75413500
O        6.21565500    -1.01252500    11.14491700
O        1.67908600    -0.38982500    17.65892900
O        0.37599700     3.41465300    15.23562900
O        6.35412900     3.39238800    11.45930300
Al       5.27419200     3.41833100    10.01938800
Si       7.08172200     2.40593900    14.98289100
Si       4.03921200    -0.83894800    14.57883600
Si       4.07436500    11.74654600    14.57083000
Si       6.10759100     8.87609100     8.03443900
Si       2.83935200    -0.82450300    11.77173300
Si       2.82491100    11.76874000    11.71400000
Si       1.01783200     8.71242100    18.40434900
Si       7.11928900    -0.78019400    14.75249100
Si      -0.21625300    -0.79386900    11.71839700
Si       0.95417000     5.64653200    18.27374400
Si      -0.74224100    -0.62264500    14.77316700
Si       6.11987700     0.94683600     8.08898500
Si       7.65578900    -0.52345900    11.71159400
Si       0.77451400     0.82502800    18.26498300
Si       1.53200700     3.31557400    16.38061400
Si       1.74262400    -1.55727400    16.52417800
Si       1.73946300    11.07209000    16.50907100
Si       5.18926500    -1.36877000     9.92846700
Si       5.21449200    11.23431400     9.92250100
Si      -0.23654300     2.39417400    11.61054400
Si      -0.85184600     2.53936100    14.62012200
Si       6.08398400     5.78254100     8.24581500
Si       3.97979200     2.37868000    14.63628700
Si       2.85933400     2.40874900    11.76350000
Si       7.71911100     2.67832600    11.94853000
Ag       6.02100700     5.36714800    12.46471100
F        5.91376400     7.11916000    13.44724300
