# Supplementary material for: Origin of the 31P NMR Chemical Shift in Lewis Acid Adducts of Triethylphosphine Oxide. Does the Gutmann–Beckett Method Relate to Lewis Acid Strength?
Source: J Am Chem Soc. 2026 Apr 1;148(14):14768–78. doi: 10.1021/jacs.5c17621 (PMC13088190; doi:10.1021/jacs.5c17621)
Supplement: Supplementary file 1 [file ja5c17621_si_001.zip › Geoms/F_adducts/AlBr3.xyz]

5
Final optimized geometry from AlBr3.inp.out
Al       0.72078500    -0.01230800     0.02280800
Br       0.66154900     0.29822700    -2.28648800
Br       1.90961900     1.72967100     1.01560700
Br       1.75751700    -2.04199400     0.50986600
F       -0.84282500    -0.02680200     0.61980600
