# Supplementary material for: Origin of the 31P NMR Chemical Shift in Lewis Acid Adducts of Triethylphosphine Oxide. Does the Gutmann–Beckett Method Relate to Lewis Acid Strength?
Source: J Am Chem Soc. 2026 Apr 1;148(14):14768–78. doi: 10.1021/jacs.5c17621 (PMC13088190; doi:10.1021/jacs.5c17621)
Supplement: Supplementary file 1 [file ja5c17621_si_001.zip › Geoms/F_adducts/AlCl3.xyz]

5
Final optimized geometry from AlCl3.inp.out
Cl      -1.40060800     0.20028200     1.66250800
Cl       0.98525600    -1.68003200    -0.15371300
Cl       1.19499600     1.85287000    -0.08637000
Al      -0.15856400     0.16024900    -0.11295600
F       -1.13070000     0.24382900    -1.47826800
