# Supplementary material for: Origin of the 31P NMR Chemical Shift in Lewis Acid Adducts of Triethylphosphine Oxide. Does the Gutmann–Beckett Method Relate to Lewis Acid Strength?
Source: J Am Chem Soc. 2026 Apr 1;148(14):14768–78. doi: 10.1021/jacs.5c17621 (PMC13088190; doi:10.1021/jacs.5c17621)
Supplement: Supplementary file 1 [file ja5c17621_si_001.zip › Geoms/F_adducts/AlF3.xyz]

5
Final optimized geometry from AlF3.inp.out
Al       1.84920200    -0.06894800     0.24106200
F        2.67924600    -1.43685700     0.80063700
F        1.81149500    -0.08510500    -1.45347000
F        2.64250500     1.33028300     0.77591300
F        0.26358700    -0.08417300     0.84005000
