# Supplementary material for: Origin of the 31P NMR Chemical Shift in Lewis Acid Adducts of Triethylphosphine Oxide. Does the Gutmann–Beckett Method Relate to Lewis Acid Strength?
Source: J Am Chem Soc. 2026 Apr 1;148(14):14768–78. doi: 10.1021/jacs.5c17621 (PMC13088190; doi:10.1021/jacs.5c17621)
Supplement: Supplementary file 1 [file ja5c17621_si_001.zip › Geoms/F_adducts/AlI3.xyz]

5
Final optimized geometry from AlI3.inp.out
Al      -0.33346500    -0.01786900     0.04318100
I       -2.07748500     1.49303500    -1.05558500
I       -0.01861100     0.65349800     2.48823300
I       -1.09833700    -2.45283600    -0.09943500
F        1.12192500     0.14812900    -0.76115300
