# Supplementary material for: Origin of the 31P NMR Chemical Shift in Lewis Acid Adducts of Triethylphosphine Oxide. Does the Gutmann–Beckett Method Relate to Lewis Acid Strength?
Source: J Am Chem Soc. 2026 Apr 1;148(14):14768–78. doi: 10.1021/jacs.5c17621 (PMC13088190; doi:10.1021/jacs.5c17621)
Supplement: Supplementary file 1 [file ja5c17621_si_001.zip › Geoms/F_adducts/AlPh3.xyz]

35
Final optimized geometry from AlPh3.inp.out
Al      -0.08692800    -0.09831200    -0.20143800
C        0.15785300     1.84985600    -0.62242200
C       -0.09373500     2.85018700     0.32412200
C        0.57896600     2.29328200    -1.88198600
C        0.05832100     4.20223800     0.03868200
C        0.73572900     3.63974600    -2.18704400
C        0.47392000     4.60342300    -1.22302900
H       -0.41405100     2.56027000     1.31811800
H        0.80201700     1.56318600    -2.65292400
H       -0.14594900     4.94470600     0.80056600
H        1.06441700     3.93872100    -3.17483700
H        0.59503300     5.65444500    -1.45207200
C        1.49918100    -1.09630400    -0.92924500
C        1.41281200    -2.43198000    -1.34089700
C        2.75783500    -0.49741100    -1.06345200
C        2.50368300    -3.13134700    -1.84355400
C        3.86064800    -1.17953400    -1.56378000
C        3.73684600    -2.50490800    -1.95599200
H        0.45875000    -2.94289600    -1.27415900
H        2.88055300     0.54040000    -0.77440300
H        2.39225900    -4.16400600    -2.15073000
H        4.81635600    -0.67735100    -1.65091400
H        4.59076300    -3.04237400    -2.34821200
C       -1.74427800    -0.87784000    -1.02430400
C       -1.83698000    -1.16410400    -2.39170500
C       -2.88529500    -1.15839200    -0.26315600
C       -2.98652100    -1.68856100    -2.96976500
C       -4.04423200    -1.68429900    -0.82256400
C       -4.09964800    -1.95092300    -2.18320400
H       -0.97951200    -0.98030900    -3.03052300
H       -2.86293800    -0.96324300     0.80270500
H       -3.01487700    -1.89551700    -4.03254000
H       -4.90534300    -1.88779600    -0.19763600
H       -4.99864600    -2.36077900    -2.62551500
F       -0.25821300    -0.23177100     1.49745600
