# Supplementary material for: Origin of the 31P NMR Chemical Shift in Lewis Acid Adducts of Triethylphosphine Oxide. Does the Gutmann–Beckett Method Relate to Lewis Acid Strength?
Source: J Am Chem Soc. 2026 Apr 1;148(14):14768–78. doi: 10.1021/jacs.5c17621 (PMC13088190; doi:10.1021/jacs.5c17621)
Supplement: Supplementary file 1 [file ja5c17621_si_001.zip › Geoms/F_adducts/Al_C6F5_3.xyz]

35
Final optimized geometry from Al_FPh3.inp.out
F       -1.13365800     0.87276700     1.89354200
F       -3.18131900     2.49034500     2.56986300
F       -4.24129100     3.04236900    -1.98340400
F       -2.20499300     1.44001600    -2.66613700
F        1.88864600    -0.56601400     1.90113800
F        3.92774400     0.87523500     2.86150400
F        4.74044500     3.12655600     1.57828300
F        3.47948800     3.92669300    -0.69413100
F        1.42898200     2.48868600    -1.67073800
F        2.01902500    -2.40232200    -0.46000600
F        1.85998900    -4.87536900     0.58352100
F       -0.47994800    -5.74853400     1.65920900
F       -2.65674200    -4.12412200     1.67574900
F       -2.51415200    -1.66283300     0.63812700
C       -1.57716500     1.09287500    -0.41104000
C       -1.88232500     1.40143900     0.89978500
C       -2.92603700     2.22403100     1.27989000
C       -3.72348400     2.77904600     0.29569400
C       -3.46216800     2.50254500    -1.03266500
C       -2.40118100     1.67104400    -1.35577800
C        1.58347700     0.88312900     0.05236500
C        2.25198800     0.53197800     1.20859600
C        3.30644100     1.25909200     1.73555400
C        3.72324300     2.40621100     1.08700000
C        3.08051500     2.80824900    -0.06859500
C        2.03337800     2.04230800    -0.55039100
C       -0.23223200    -1.91737200     0.05224800
C        0.83825400    -2.79114300     0.06427200
C        0.78872700    -4.06772600     0.59288300
C       -0.39882200    -4.51538500     1.14212500
C       -1.50264900    -3.68491500     1.14968800
C       -1.39401000    -2.41498400     0.60641200
Al       0.01527700    -0.09123600    -0.77633100
F       -4.74547600     3.57876800     0.62903800
F        0.27843300    -0.31521900    -2.42213600
