# Supplementary material for: Origin of the 31P NMR Chemical Shift in Lewis Acid Adducts of Triethylphosphine Oxide. Does the Gutmann–Beckett Method Relate to Lewis Acid Strength?
Source: J Am Chem Soc. 2026 Apr 1;148(14):14768–78. doi: 10.1021/jacs.5c17621 (PMC13088190; doi:10.1021/jacs.5c17621)
Supplement: Supplementary file 1 [file ja5c17621_si_001.zip › Geoms/F_adducts/Al_O_CCF3_3_3.xyz]

44
Final optimized geometry from Al_O_CCF3_3_3.inp.out
O       -1.69167700     0.87824600     0.05873300
O        1.11474800     0.96503100    -0.10683200
O       -0.09252000    -1.27585200     1.09216900
Al      -0.26860500    -0.10582400    -0.20267100
C       -0.57163000    -2.41835200     1.60904300
C       -1.58806800    -3.11739300     0.64664400
C       -1.28822700    -2.10587200     2.96577100
F       -0.58868800    -1.22290300     3.67439300
F       -2.50055300    -1.58152500     2.75009000
F       -1.45233500    -3.20130100     3.72924000
F       -2.33814800    -4.04074600     1.27271500
F       -0.95388800    -3.72960900    -0.35789800
F       -2.41517100    -2.21681500     0.11659200
C        2.45370200     1.01540400    -0.02807100
C        2.93727100     0.67254500     1.42314600
C        2.90132200     2.47285100    -0.38024800
F        2.23431900     2.92966400    -1.43748600
F        2.65752300     3.30394300     0.64111800
F        4.21384200     2.55619800    -0.66183900
F        2.93999200    -0.64890900     1.62819700
F        2.13042400     1.22106400     2.32683300
F        4.18459300     1.11738200     1.66463100
C       -2.20137800     2.03919400     0.49053800
C       -1.51773100     3.26452000    -0.21094100
C       -2.02946900     2.18231900     2.03891600
F       -2.89903900     1.40031400     2.69131800
F       -0.80447400     1.81301900     2.40512600
F       -2.22639100     3.44212000     2.46522900
F       -0.35662800     3.57165600     0.37498200
F       -2.28614000     4.36879400    -0.17599600
F       -1.26736100     2.98711600    -1.48888900
C       -3.72676500     2.04468700     0.14283700
F       -4.28258800     0.87002200     0.42990300
F       -4.40881600     2.99074900     0.81195200
F       -3.91039900     2.26666100    -1.16627100
C        3.11811900     0.01981600    -1.03410200
F        3.01976500     0.47479700    -2.28933700
F        4.42206600    -0.18133400    -0.77892300
F        2.50802500    -1.16284900    -0.98543500
C        0.62523700    -3.39019800     1.87613400
F        0.22206700    -4.65384700     2.10102100
F        1.45634300    -3.41075800     0.83764100
F        1.32684300    -2.99903100     2.94786700
F       -0.40637200    -0.84578200    -1.69341700
