# Supplementary material for: Origin of the 31P NMR Chemical Shift in Lewis Acid Adducts of Triethylphosphine Oxide. Does the Gutmann–Beckett Method Relate to Lewis Acid Strength?
Source: J Am Chem Soc. 2026 Apr 1;148(14):14768–78. doi: 10.1021/jacs.5c17621 (PMC13088190; doi:10.1021/jacs.5c17621)
Supplement: Supplementary file 1 [file ja5c17621_si_001.zip › Geoms/F_adducts/AsF5.xyz]

7
Final optimized geometry from AsF5.inp.out
As      -1.37297200     0.08956300     0.02414000
F       -1.70461900    -1.54813800     0.52051700
F       -0.76787100    -0.49578100    -1.50195200
F       -1.04121600     1.72728000    -0.47205500
F       -2.97335600     0.20750300    -0.65574000
F       -1.97820500     0.67488200     1.55024000
F        0.22746900    -0.02837300     0.70397800
