# Supplementary material for: Origin of the 31P NMR Chemical Shift in Lewis Acid Adducts of Triethylphosphine Oxide. Does the Gutmann–Beckett Method Relate to Lewis Acid Strength?
Source: J Am Chem Soc. 2026 Apr 1;148(14):14768–78. doi: 10.1021/jacs.5c17621 (PMC13088190; doi:10.1021/jacs.5c17621)
Supplement: Supplementary file 1 [file ja5c17621_si_001.zip › Geoms/F_adducts/BBr3.xyz]

5
Final optimized geometry from BBr3.inp.out
B        0.67774400     0.03545400     0.07442700
Br       0.61832100    -1.12658400    -1.61795600
Br       2.25304900    -0.56041100     1.25031300
Br       0.94053100     2.00125700    -0.46389200
F       -0.48732000    -0.09895700     0.76475300
