# Supplementary material for: Origin of the 31P NMR Chemical Shift in Lewis Acid Adducts of Triethylphosphine Oxide. Does the Gutmann–Beckett Method Relate to Lewis Acid Strength?
Source: J Am Chem Soc. 2026 Apr 1;148(14):14768–78. doi: 10.1021/jacs.5c17621 (PMC13088190; doi:10.1021/jacs.5c17621)
Supplement: Supplementary file 1 [file ja5c17621_si_001.zip › Geoms/F_adducts/BCl3.xyz]

5
Final optimized geometry from BCl3.inp.out
B        1.41256400     0.00074100    -0.15151000
Cl       2.30510100    -1.53767800    -0.77613900
Cl       1.42835200     0.00397400     1.73368000
Cl       2.30736900     1.53569700    -0.78142500
F        0.11709800     0.00091400    -0.60394800
