# Supplementary material for: Origin of the 31P NMR Chemical Shift in Lewis Acid Adducts of Triethylphosphine Oxide. Does the Gutmann–Beckett Method Relate to Lewis Acid Strength?
Source: J Am Chem Soc. 2026 Apr 1;148(14):14768–78. doi: 10.1021/jacs.5c17621 (PMC13088190; doi:10.1021/jacs.5c17621)
Supplement: Supplementary file 1 [file ja5c17621_si_001.zip › Geoms/F_adducts/BF3.xyz]

5
Final optimized geometry from BF3.inp.out
B        1.36369100    -0.00026800    -0.02755000
F        2.09696900    -1.15395800    -0.38035700
F        1.12980000     0.00123100     1.36464400
F        2.09960000     1.15113500    -0.38238200
F        0.12906000     0.00055200    -0.71223600
