# Supplementary material for: Origin of the 31P NMR Chemical Shift in Lewis Acid Adducts of Triethylphosphine Oxide. Does the Gutmann–Beckett Method Relate to Lewis Acid Strength?
Source: J Am Chem Soc. 2026 Apr 1;148(14):14768–78. doi: 10.1021/jacs.5c17621 (PMC13088190; doi:10.1021/jacs.5c17621)
Supplement: Supplementary file 1 [file ja5c17621_si_001.zip › Geoms/F_adducts/BI3.xyz]

5
Final optimized geometry from BI3.inp.out
B        0.32030800     0.03061000    -0.06977400
I        0.04342300    -1.37918500     1.69821600
I        0.43841200     2.17762600     0.68276000
I        2.24609500    -0.49672900    -1.16663400
F       -0.72985500    -0.09391800    -0.91627800
