# Supplementary material for: Origin of the 31P NMR Chemical Shift in Lewis Acid Adducts of Triethylphosphine Oxide. Does the Gutmann–Beckett Method Relate to Lewis Acid Strength?
Source: J Am Chem Soc. 2026 Apr 1;148(14):14768–78. doi: 10.1021/jacs.5c17621 (PMC13088190; doi:10.1021/jacs.5c17621)
Supplement: Supplementary file 1 [file ja5c17621_si_001.zip › Geoms/F_adducts/BiCl3.xyz]

5
Final optimized geometry from BiCl3.inp.out
Bi       0.15540500    -2.17651500    -8.04939300
Cl       0.16282900    -2.97174200    -5.43052500
Cl      -2.19891700    -1.40055200    -8.06249000
Cl       1.19306500     0.03892200    -7.64746400
F        0.34344100    -2.01567100   -10.15656100
