# Supplementary material for: Origin of the 31P NMR Chemical Shift in Lewis Acid Adducts of Triethylphosphine Oxide. Does the Gutmann–Beckett Method Relate to Lewis Acid Strength?
Source: J Am Chem Soc. 2026 Apr 1;148(14):14768–78. doi: 10.1021/jacs.5c17621 (PMC13088190; doi:10.1021/jacs.5c17621)
Supplement: Supplementary file 1 [file ja5c17621_si_001.zip › Geoms/F_adducts/BiI3.xyz]

5
Final optimized geometry from BiI3.inp.out
Bi       0.55905500     0.06583000     0.24061900
I        2.77749000    -0.60986300    -1.59097800
I       -0.07421800     2.97649100     0.62338100
I       -0.64298800    -2.22522200     1.75451600
F       -0.80977400    -0.11150500    -1.22580000
