# Supplementary material for: Origin of the 31P NMR Chemical Shift in Lewis Acid Adducts of Triethylphosphine Oxide. Does the Gutmann–Beckett Method Relate to Lewis Acid Strength?
Source: J Am Chem Soc. 2026 Apr 1;148(14):14768–78. doi: 10.1021/jacs.5c17621 (PMC13088190; doi:10.1021/jacs.5c17621)
Supplement: Supplementary file 1 [file ja5c17621_si_001.zip › Geoms/F_adducts/BiTf3.xyz]

26
Final optimized geometry from BiTf3.inp.out
Bi       0.09830100     0.19888500    -0.22232400
O       -2.55236500    -0.83129800     0.42067200
O       -0.31387200     1.23802100     1.91386100
O        0.63041100    -1.52053300    -1.85001200
S        0.97204600    -0.74723300    -3.06493100
S       -0.10783400     2.67750100     1.63152600
S       -1.84913500    -1.86329200     1.15098600
C       -0.55033100    -0.94532000    -4.08251700
F       -1.61684000    -0.51108200    -3.39776300
F       -0.45991400    -0.23688300    -5.21008100
F       -0.74895000    -2.22417600    -4.40139600
C       -2.11272900    -3.39854600     0.16531500
F       -1.77326400    -3.21210500    -1.10819300
F       -1.39113900    -4.40580600     0.65787900
F       -3.40422100    -3.74110300     0.21324700
C       -1.83328600     3.32066400     1.58995700
F       -1.83755400     4.62032700     1.28235800
F       -2.54425900     2.66705000     0.66524700
F       -2.42821700     3.16392000     2.77149500
O        2.03232600    -1.26336400    -3.86353100
O       -2.26415500    -2.19811600     2.47117200
O        0.34267700     2.81919100     0.24977500
O        0.55375200     3.42987300     2.64317200
O       -0.37177800    -1.65410800     1.00677900
O        0.97734200     0.67323900    -2.73297100
F        1.98977400     0.02249600     0.37106600
