# Supplementary material for: Origin of the 31P NMR Chemical Shift in Lewis Acid Adducts of Triethylphosphine Oxide. Does the Gutmann–Beckett Method Relate to Lewis Acid Strength?
Source: J Am Chem Soc. 2026 Apr 1;148(14):14768–78. doi: 10.1021/jacs.5c17621 (PMC13088190; doi:10.1021/jacs.5c17621)
Supplement: Supplementary file 1 [file ja5c17621_si_001.zip › Geoms/F_adducts/BMes2.xyz]

42
Final optimized geometry from BMes2.inp.out
B        0.56555900     0.06421200     0.48044100
C        2.08232200    -0.05917900     0.12662900
C        2.71113300     0.91900400    -0.66120900
C        2.83470200    -1.15881100     0.57052100
C        4.04818300     0.77504000    -1.00426500
C        4.17723900    -1.25778600     0.23050900
C        4.79894900    -0.30662900    -0.56593800
H        4.51759600     1.52853800    -1.62419000
H        4.75224900    -2.09956700     0.59542100
C       -0.49729100    -1.07440400     0.36434600
C       -0.54578900    -1.89716400    -0.77382900
C       -1.41109900    -1.30478900     1.40621400
C       -1.49072200    -2.91100200    -0.85157000
C       -2.32604300    -2.34399500     1.30572900
C       -2.38264500    -3.15691500     0.18301400
H       -1.53191500    -3.52547000    -1.74218100
H       -3.01569300    -2.51974800     2.12172300
C        2.22754000    -2.24847900     1.42025100
H        1.62799300    -1.84647300     2.23444900
H        1.57135700    -2.88846700     0.83190500
H        3.00745100    -2.87057900     1.85316500
C        1.96012000     2.12513900    -1.16871400
H        0.99651100     1.85229300    -1.59728800
H        1.76046500     2.82905700    -0.36347800
H        2.53462900     2.63808000    -1.93627100
C        6.24129500    -0.45708600    -0.96338600
H        6.70469200     0.51133500    -1.13910100
H        6.80943600    -0.97653900    -0.19461800
H        6.32697200    -1.03577700    -1.88362400
C        0.40077900    -1.71260600    -1.93520300
H        0.04672200    -2.26491900    -2.80260500
H        0.50163400    -0.66770500    -2.22052700
H        1.39999800    -2.07069800    -1.69112700
C       -1.41441000    -0.45961000     2.65610100
H       -0.41033600    -0.32079300     3.05440200
H       -1.81629300     0.53157600     2.45700000
H       -2.02053700    -0.92511100     3.42953500
C       -3.36768800    -4.28968900     0.09695500
H       -4.23040200    -4.11136500     0.73498900
H       -3.71732900    -4.43014300    -0.92383800
H       -2.90633700    -5.22419900     0.41753400
F        0.13634300     1.26030300     0.92464200
