# Supplementary material for: Origin of the 31P NMR Chemical Shift in Lewis Acid Adducts of Triethylphosphine Oxide. Does the Gutmann–Beckett Method Relate to Lewis Acid Strength?
Source: J Am Chem Soc. 2026 Apr 1;148(14):14768–78. doi: 10.1021/jacs.5c17621 (PMC13088190; doi:10.1021/jacs.5c17621)
Supplement: Supplementary file 1 [file ja5c17621_si_001.zip › Geoms/F_adducts/BPh3.xyz]

35
Final optimized geometry from BPh3.inp.out
B        0.08162000     0.02228500    -8.77452800
C        0.30647000     1.51379200    -8.14931000
C       -0.14866900     1.89840300    -6.88665700
C        1.02065800     2.47408100    -8.87142100
C        0.10235900     3.16072900    -6.36214300
C        1.27402100     3.74090700    -8.36444400
C        0.81816200     4.09184600    -7.10019700
H       -0.72731900     1.19413300    -6.30138700
H        1.37720900     2.21223200    -9.85896800
H       -0.26854900     3.42047000    -5.37818900
H        1.82988200     4.45898300    -8.95519600
H        1.01357700     5.07817100    -6.69945300
C       -1.35865200    -0.58489400    -8.30183400
C       -2.50491700    -0.32802300    -9.05969300
C       -1.53921200    -1.33243200    -7.13687200
C       -3.75922800    -0.78221000    -8.67771100
C       -2.78977700    -1.78918400    -6.73724100
C       -3.91026600    -1.51510900    -7.50733700
H       -2.39754900     0.23962800    -9.97469300
H       -0.67511700    -1.57477600    -6.53042500
H       -4.62419700    -0.56422700    -9.29244000
H       -2.88821900    -2.36681100    -5.82625300
H       -4.88630300    -1.87124800    -7.20378100
C        1.29939400    -0.97391600    -8.33805600
C        1.71827800    -1.98660100    -9.20577500
C        1.94908900    -0.90568100    -7.10425300
C        2.72039400    -2.88372200    -8.86392900
C        2.94981500    -1.80047000    -6.74434100
C        3.34191800    -2.79811700    -7.62466700
H        1.24299700    -2.05953400   -10.17518100
H        1.67322800    -0.12194800    -6.40942200
H        3.01896500    -3.65421200    -9.56453200
H        3.43018200    -1.71361800    -5.77741300
H        4.12366600    -3.49553600    -7.35236200
F        0.07751000     0.13078800   -10.22582500
