# Supplementary material for: Origin of the 31P NMR Chemical Shift in Lewis Acid Adducts of Triethylphosphine Oxide. Does the Gutmann–Beckett Method Relate to Lewis Acid Strength?
Source: J Am Chem Soc. 2026 Apr 1;148(14):14768–78. doi: 10.1021/jacs.5c17621 (PMC13088190; doi:10.1021/jacs.5c17621)
Supplement: Supplementary file 1 [file ja5c17621_si_001.zip › Geoms/F_adducts/B_C6F5_3.xyz]

35
Final optimized geometry from B_FPh3.inp.out
F        4.30333200     3.37563200     3.97499400
F        2.29679600     4.11279400     2.38203200
F        5.14604100     7.14221200     0.18156300
F        7.16111800     6.41760400     1.73189200
F        8.42279700     2.81587900     5.98242600
F        7.96633200     2.81058800     8.60657400
F        5.99393000     4.36239600     9.66389500
F        4.48561700     5.92241400     8.02176000
F        4.90814200     5.93769900     5.40516800
F        9.59095600     3.12561700     2.73689100
F       11.91553400     4.38954100     2.62688100
F       12.15872500     6.94114100     3.53126700
F        9.98193200     8.21856700     4.56201100
F        7.62000900     6.96720800     4.67413900
C        5.83878700     4.85840900     2.95413600
C        4.56658800     4.30813500     3.04391200
C        3.50730800     4.67374100     2.23670500
C        3.69927900     5.63906800     1.26578600
C        4.94538300     6.21068100     1.12732500
C        5.98030600     5.81047300     1.96104100
C        6.66085700     4.33811800     5.54308300
C        7.41291600     3.58030800     6.43014700
C        7.20754100     3.56860500     7.79900300
C        6.21145600     4.35648400     8.34103200
C        5.44851000     5.14383400     7.50321500
C        5.68910900     5.12339800     6.13908700
C        8.48417900     4.97726700     3.74235700
C        9.61712100     4.37621800     3.21919500
C       10.84641500     5.01666100     3.14366300
C       10.97695600     6.31138800     3.60021100
C        9.87179600     6.95428900     4.12493800
C        8.66855400     6.27920300     4.18005500
B        7.02152500     4.23500400     3.92562200
F        2.68722700     6.01043100     0.46934600
F        7.10576400     2.86080300     3.58701400
