# Supplementary material for: Origin of the 31P NMR Chemical Shift in Lewis Acid Adducts of Triethylphosphine Oxide. Does the Gutmann–Beckett Method Relate to Lewis Acid Strength?
Source: J Am Chem Soc. 2026 Apr 1;148(14):14768–78. doi: 10.1021/jacs.5c17621 (PMC13088190; doi:10.1021/jacs.5c17621)
Supplement: Supplementary file 1 [file ja5c17621_si_001.zip › Geoms/F_adducts/B_oCb3.xyz]

71
Final optimized geometry from B_oCb3.inp.out
C        2.39834200     4.00679700     6.90048300
C        3.53253200     6.47474600     7.85164900
C        1.60497000     6.50621300     5.71361400
C        0.51965100     5.69682600     4.77034000
H        0.56038000     4.63071700     4.82899700
B        2.15521500     2.89355200     5.61252400
H        2.14065200     3.31233500     4.51270100
C        3.55415300     8.12386900     7.83168800
H        3.00158200     8.58303500     7.04080900
B        3.63025000     1.60142200     7.68117400
H        4.66449100     1.18939500     8.06595300
B        1.16264100     1.57205500     6.26389700
H        0.38420700     1.00901800     5.57617800
C        3.22719400     3.19022200     8.07006200
H        3.91970900     3.77319500     8.63823100
B        2.91106000     1.36193200     6.08936900
H        3.40299600     0.64742900     5.28866000
B        1.58351100     3.50720100     8.32798200
H        1.23910200     4.33052500     9.08657700
B        0.86244600     3.23423400     6.76126500
H       -0.09260200     3.84918000     6.48732700
B        2.07668400     0.77817500     7.55514200
B        0.81136100     1.95618400     7.96598700
H       -0.20300700     1.67189400     8.49872100
B        2.34379600     1.97716200     8.83160800
H        2.51199300     1.80787400     9.98506500
B        3.68263700     2.89806900     6.47739600
H        4.69471800     3.32983900     6.08413800
B        2.82594500     5.62707700     6.53857600
B        0.54674700     8.87897200     4.66024000
H        0.58458300    10.05982400     4.65169500
B        0.19354300     6.41420800     3.28237700
H        0.01036300     5.70342300     2.36115700
B       -0.97070100     6.46105500     4.60973800
B        0.85294800     7.99581700     6.15217600
H        1.06834100     8.49246200     7.18783800
B        2.03533100     7.92738300     4.84694900
H        3.12906100     8.34406900     4.97134100
B       -0.05977800     6.50725700     6.13966800
H       -0.38653800     5.91524700     7.09627500
B       -0.59830600     7.93297400     3.69736900
B        1.14427800     7.89888600     3.31329500
H        1.60495400     8.36055200     2.32926100
B       -0.76442000     7.98508800     5.46597700
H       -1.65937500     8.51212400     6.02713800
B        1.82003700     6.41548300     3.98095000
H        2.67149900     5.73930000     3.55342000
B        3.65656300     6.00529600     9.50703800
H        3.12869700     5.03764300     9.89424600
B        3.68243300     7.47815200    10.46511900
H        3.19199500     7.50608000    11.53858200
B        5.19647300     6.61468300    10.10354000
H        5.78920700     6.01821700    10.93351400
B        3.57072400     8.83913600     9.35416200
H        2.96028400     9.83475800     9.50762500
B        5.14662800     8.38210900    10.02140200
H        5.71170900     9.08089800    10.78837500
B        5.00382400     8.82521800     8.32134100
H        5.34609500     9.81119400     7.77542800
B        6.00798600     7.44636400     8.76861600
H        7.18041000     7.46347000     8.63155900
B        2.64735100     7.35027600     9.03466600
H        1.47722400     7.32391700     8.98410800
B        4.96508200     7.34392700     7.35226700
H        5.26059100     7.34309900     6.22186800
B        5.06619700     5.97727900     8.44974500
H        5.52007200     4.97098300     8.04107000
H        1.97343700    -0.37125600     7.80802400
H       -1.39512900     8.42279500     2.97558500
H       -1.93852500     5.79066300     4.57271300
F        3.86463200     5.51136000     5.60033500
