# Supplementary material for: Origin of the 31P NMR Chemical Shift in Lewis Acid Adducts of Triethylphosphine Oxide. Does the Gutmann–Beckett Method Relate to Lewis Acid Strength?
Source: J Am Chem Soc. 2026 Apr 1;148(14):14768–78. doi: 10.1021/jacs.5c17621 (PMC13088190; doi:10.1021/jacs.5c17621)
Supplement: Supplementary file 1 [file ja5c17621_si_001.zip › Geoms/F_adducts/CH3_3_C.xyz]

14
Final optimized geometry from tBu.inp.out
C        2.07868600     0.33607100    -0.10485700
C        2.20922900    -0.60775300    -1.28396000
H        3.18695500    -0.49551200    -1.74980000
H        2.09688200    -1.63878400    -0.95536100
H        1.44376200    -0.39092100    -2.02604500
C        3.07139900     0.01615400     0.99537600
H        2.90949100     0.66972200     1.84996400
H        2.95640500    -1.01667900     1.31743700
H        4.08971900     0.15772800     0.63705900
C        2.14447500     1.79042600    -0.52781600
H        1.37958700     2.00091100    -1.27237400
H        1.98563200     2.43948200     0.33078500
H        3.11950500     2.01435900    -0.95750200
F        0.78948800     0.13011700     0.43956000
