# Supplementary material for: Origin of the 31P NMR Chemical Shift in Lewis Acid Adducts of Triethylphosphine Oxide. Does the Gutmann–Beckett Method Relate to Lewis Acid Strength?
Source: J Am Chem Soc. 2026 Apr 1;148(14):14768–78. doi: 10.1021/jacs.5c17621 (PMC13088190; doi:10.1021/jacs.5c17621)
Supplement: Supplementary file 1 [file ja5c17621_si_001.zip › Geoms/F_adducts/CuBEA.xyz]

95
Final optimized geometry from CuBEA_5MR.inp.out
H        1.45055100    11.29552700    11.61722200
H       -0.44717400     8.80703400    18.34543800
H       -1.03102500    -1.50664200    10.75049000
H       -0.49204600     5.67501800    18.05073800
H       -1.00107200     2.99167400    10.51287500
H       -2.01754300    -0.97128500    15.39456700
H       -0.65018100     0.43661300    18.16794100
H        0.62776500    11.19931300    15.55836100
H        5.22285600    12.29572100     8.89751200
H        1.67111500    12.15025800    17.50884900
H       -2.15204800     2.89035900    15.22360700
H        3.99098600    13.21082200    14.67604200
H        5.56488700     9.46745800     6.80200900
H        2.87520200    13.23829300    11.63209200
H        1.50257100     9.21803100    19.68656300
H        1.24428300     5.11238200    19.60708100
H        5.72300500     0.99669600     6.66800200
H        1.14179500     1.02704000    19.67215000
H        1.66125200    -2.86446600    17.14714600
H        5.56304500    -2.66520200     9.37770300
H        5.85151400     5.18575100     6.90554300
H        5.42955000    11.23951300    14.71866900
H        7.56998200     8.88246500     8.01490200
H        7.85362100    -1.56990900    15.74778900
H        7.53670200     5.75807600     8.54792600
H        7.77389600     2.98738300    16.15947800
H        8.74710300    -1.15215400    10.94677000
H        7.52912500     0.53365300     8.20677100
H        6.12549800    11.60412600    11.02376300
H        8.88895500     3.25140000    11.25162100
O        5.57892200    -1.31107400    14.74155800
O        5.58636800     7.35427600     8.15295900
O        1.30355000    -1.34997000    11.63423100
O        1.50841100     7.17486600    18.21497600
O        3.45103400    -1.37659200    13.17191000
O        3.45303300    11.29990500    13.13774500
O        3.17229800    -1.50894500    15.77318700
O        3.18025400    11.14005200    15.78308900
O        5.63812600     9.80760100     9.29083700
O        3.68376600    -1.45924600    10.54793300
O        3.68240900    11.14349500    10.48394100
O        1.63377300     9.61993400    17.21988400
O        3.92111300     0.75690600    14.68137900
O        2.85630400     0.77198500    11.78057100
O        5.50501500     2.83906900    14.94661200
O        1.29685400     2.88702100    11.67651000
O        3.46071400     2.89171100    13.20607800
O        2.97850400     2.92724900    15.79109200
O        3.69404900     2.96195900    10.55735300
O        5.26428200     5.02767800     9.38815300
O        1.66778900     4.74610600    17.12447100
O        7.15609500     0.78012000    15.20162600
O       -0.29244100     0.78359200    11.37974400
O        7.78132200    -0.95721400    13.27710000
O       -0.81884200    -1.05517700    13.21369500
O        7.83049500     2.78512900    13.59047400
O       -0.98280500     2.76787100    13.01990400
O        5.92302600     2.33368900     8.84740700
O        1.04156700     2.21978300    17.47951700
O       -0.49816400     0.97544900    14.93318800
O        7.71536400     1.08929200    11.55925200
O        0.49550500    -1.38893300    15.49118400
O        5.21922800    -0.26618700     8.75755900
O        6.21410900    -1.02236900    11.14866200
O        1.67960200    -0.38814800    17.65613700
O        0.37649600     3.41422000    15.23534100
O        6.35660000     3.41128400    11.47096700
Al       5.26896600     3.42403700    10.02014400
Si       7.08013900     2.39888200    14.98913500
Si       4.03961500    -0.84280500    14.57821500
Si       4.07281800    11.74748900    14.57084600
Si       6.10788000     8.87444900     8.03350700
Si       2.83655900    -0.82947400    11.77237400
Si       2.82514000    11.76869600    11.71270400
Si       1.01765900     8.71090000    18.40496000
Si       7.11777300    -0.77742800    14.75621700
Si      -0.21672500    -0.79497500    11.71867300
Si       0.95433200     5.64493200    18.27300000
Si      -0.74195600    -0.62283800    14.77341700
Si       6.12052200     0.94799600     8.09262000
Si       7.65238200    -0.51894400    11.70676600
Si       0.77451600     0.82527400    18.26451800
Si       1.53258000     3.31433900    16.38047700
Si       1.74367500    -1.55776300    16.52319400
Si       1.73856400    11.07114900    16.50996800
Si       5.18768000    -1.37054800     9.92974900
Si       5.21527800    11.23372400     9.92078100
Si      -0.23635300     2.39294800    11.60991800
Si      -0.85138400     2.53884400    14.62021600
Si       6.08323200     5.78161600     8.24415300
Si       3.97996100     2.37502600    14.63835500
Si       2.85746200     2.40320400    11.76590600
Si       7.72379100     2.67463400    11.94991400
Cu       6.08946800     5.09470500    12.43210100
F        5.94699000     6.60040700    13.38933200
