# Supplementary material for: Origin of the 31P NMR Chemical Shift in Lewis Acid Adducts of Triethylphosphine Oxide. Does the Gutmann–Beckett Method Relate to Lewis Acid Strength?
Source: J Am Chem Soc. 2026 Apr 1;148(14):14768–78. doi: 10.1021/jacs.5c17621 (PMC13088190; doi:10.1021/jacs.5c17621)
Supplement: Supplementary file 1 [file ja5c17621_si_001.zip › Geoms/F_adducts/Et3Si.xyz]

23
Final optimized geometry from Et3Si.inp.out
Si      -1.36813300     0.03244100    -0.23420700
C       -1.95730700     1.79291500    -0.44903300
H       -1.69464600     2.36280000     0.44499800
H       -1.36979400     2.22625600    -1.26169700
C       -3.45206100     1.94480600    -0.75557200
H       -3.72952700     2.99127800    -0.87234600
H       -4.07245600     1.52900900     0.03702700
H       -3.71780100     1.43175900    -1.67900800
C       -2.10665300    -1.12213000    -1.50448900
H       -2.14478000    -0.60797900    -2.46740000
H       -1.39923600    -1.94450800    -1.63358300
C       -3.48855100    -1.68247300    -1.14653200
H       -4.22544000    -0.89122900    -1.01662700
H       -3.45396500    -2.24983400    -0.21732900
H       -3.86003800    -2.34992800    -1.92257800
C       -1.61220400    -0.58838800     1.51145600
H       -1.48134700    -1.67274800     1.52037000
H       -0.79128800    -0.18439100     2.10835500
C       -2.95177200    -0.20982700     2.15479200
H       -3.07270800     0.87163600     2.20364700
H       -3.02643100    -0.59254500     3.17150000
H       -3.79716000    -0.60600400     1.59416300
F        0.23195300     0.04683100    -0.49890800
