# Supplementary material for: Origin of the 31P NMR Chemical Shift in Lewis Acid Adducts of Triethylphosphine Oxide. Does the Gutmann–Beckett Method Relate to Lewis Acid Strength?
Source: J Am Chem Soc. 2026 Apr 1;148(14):14768–78. doi: 10.1021/jacs.5c17621 (PMC13088190; doi:10.1021/jacs.5c17621)
Supplement: Supplementary file 1 [file ja5c17621_si_001.zip › Geoms/F_adducts/GaBr3.xyz]

5
Final optimized geometry from GaBr3.inp.out
Ga       0.63549200     0.02887600     0.04176000
Br       1.59899700     2.10975400     0.58710100
Br       1.88752600    -1.72783900     0.99196200
Br       0.51044400    -0.23017000    -2.29744500
F       -1.01818300    -0.02403300     0.71131800
