# Supplementary material for: Origin of the 31P NMR Chemical Shift in Lewis Acid Adducts of Triethylphosphine Oxide. Does the Gutmann–Beckett Method Relate to Lewis Acid Strength?
Source: J Am Chem Soc. 2026 Apr 1;148(14):14768–78. doi: 10.1021/jacs.5c17621 (PMC13088190; doi:10.1021/jacs.5c17621)
Supplement: Supplementary file 1 [file ja5c17621_si_001.zip › Geoms/F_adducts/GaCl3.xyz]

5
Final optimized geometry from GaCl3.inp.out
Ga       1.17854400    -0.04628500     0.11872600
Cl       1.19475100     0.16745300    -2.07662200
Cl       2.29787200     1.60951900     1.05227200
Cl       2.06154000    -1.98208800     0.70114700
F       -0.51469600     0.00812500     0.68849800
