# Supplementary material for: Origin of the 31P NMR Chemical Shift in Lewis Acid Adducts of Triethylphosphine Oxide. Does the Gutmann–Beckett Method Relate to Lewis Acid Strength?
Source: J Am Chem Soc. 2026 Apr 1;148(14):14768–78. doi: 10.1021/jacs.5c17621 (PMC13088190; doi:10.1021/jacs.5c17621)
Supplement: Supplementary file 1 [file ja5c17621_si_001.zip › Geoms/F_adducts/GaF3.xyz]

5
Final optimized geometry from GaF3.inp.out
Ga      -1.54475400     0.02186900     0.15452900
F       -2.37933600    -1.47013000     0.70067400
F       -1.42373100     0.01791300    -1.63597200
F       -2.47860600     1.45862700     0.68805300
F        0.10190600     0.08082900     0.86555600
