# Supplementary material for: Origin of the 31P NMR Chemical Shift in Lewis Acid Adducts of Triethylphosphine Oxide. Does the Gutmann–Beckett Method Relate to Lewis Acid Strength?
Source: J Am Chem Soc. 2026 Apr 1;148(14):14768–78. doi: 10.1021/jacs.5c17621 (PMC13088190; doi:10.1021/jacs.5c17621)
Supplement: Supplementary file 1 [file ja5c17621_si_001.zip › Geoms/F_adducts/GaI3.xyz]

5
Final optimized geometry from GaI3.inp.out
I        6.36273800     6.39278100     3.29316900
I        5.02989800     3.68174300     6.24992100
I        9.16511600     4.25523800     5.62380200
Ga       6.85152900     4.19271900     4.51759200
F        6.84946900     2.87586700     3.31188300
