# Supplementary material for: Origin of the 31P NMR Chemical Shift in Lewis Acid Adducts of Triethylphosphine Oxide. Does the Gutmann–Beckett Method Relate to Lewis Acid Strength?
Source: J Am Chem Soc. 2026 Apr 1;148(14):14768–78. doi: 10.1021/jacs.5c17621 (PMC13088190; doi:10.1021/jacs.5c17621)
Supplement: Supplementary file 1 [file ja5c17621_si_001.zip › Geoms/F_adducts/GeBr4.xyz]

6
Final optimized geometry from GeBr4.inp.out
Ge       0.43707000    -0.05103800     0.04205400
Br       0.31306000     0.98696800     2.16035500
Br       0.83161700    -2.37511100    -0.11318400
Br       2.86326500     0.41879600    -0.09971900
Br       0.03137500     1.20564900    -1.91607000
F       -1.31483300    -0.39126900     0.14595300
