# Supplementary material for: Origin of the 31P NMR Chemical Shift in Lewis Acid Adducts of Triethylphosphine Oxide. Does the Gutmann–Beckett Method Relate to Lewis Acid Strength?
Source: J Am Chem Soc. 2026 Apr 1;148(14):14768–78. doi: 10.1021/jacs.5c17621 (PMC13088190; doi:10.1021/jacs.5c17621)
Supplement: Supplementary file 1 [file ja5c17621_si_001.zip › Geoms/F_adducts/GeCl4.xyz]

6
Final optimized geometry from GeCl4.inp.out
Ge       0.98347600    -0.00577700     0.18110200
Cl       3.23997100    -0.00362600    -0.16415700
Cl       0.61787700    -0.02996400    -1.98790000
Cl       1.12135800    -1.89809900     1.29360800
Cl       1.11136000     1.91107200     1.25198400
F       -0.78351900    -0.00759600     0.45084100
