# Supplementary material for: Origin of the 31P NMR Chemical Shift in Lewis Acid Adducts of Triethylphosphine Oxide. Does the Gutmann–Beckett Method Relate to Lewis Acid Strength?
Source: J Am Chem Soc. 2026 Apr 1;148(14):14768–78. doi: 10.1021/jacs.5c17621 (PMC13088190; doi:10.1021/jacs.5c17621)
Supplement: Supplementary file 1 [file ja5c17621_si_001.zip › Geoms/F_adducts/GeF4.xyz]

6
Final optimized geometry from GeF4.inp.out
Ge      -1.46039300    -0.00078600     0.10264500
F       -1.73384100     1.51979400     0.93697300
F       -0.91372900     0.00082900    -1.56580000
F       -1.73108000    -1.52308200     0.93474200
F       -3.15314500    -0.00189500    -0.45048000
F        0.23234100     0.00035000     0.65746500
