# Supplementary material for: Origin of the 31P NMR Chemical Shift in Lewis Acid Adducts of Triethylphosphine Oxide. Does the Gutmann–Beckett Method Relate to Lewis Acid Strength?
Source: J Am Chem Soc. 2026 Apr 1;148(14):14768–78. doi: 10.1021/jacs.5c17621 (PMC13088190; doi:10.1021/jacs.5c17621)
Supplement: Supplementary file 1 [file ja5c17621_si_001.zip › Geoms/F_adducts/Ge_C6F5_3.xyz]

35
Final optimized geometry from Ge_FPh3.inp.out
F        2.45538700    -0.63041100    -1.94231000
F        4.58796700     0.88716500    -2.53283900
F        2.96239500     4.29911000     0.26485200
F        0.81098300     2.77924900     0.85937300
F       -2.76172700    -0.78636900     0.87338900
F       -5.17056100     0.32462500     0.37117900
F       -5.33709400     2.50598100    -1.22895400
F       -3.09986500     3.57224700    -2.32629700
F       -0.70302000     2.47600000    -1.82929300
F        2.08815600    -2.07554500     0.79936100
F        2.31697200    -4.70246100     0.21906900
F        0.49647400    -5.88303700    -1.40642000
F       -1.54767300    -4.44003600    -2.44692000
F       -1.78404500    -1.83096600    -1.87065800
C        1.58039900     1.02330600    -0.49978200
C        2.55770900     0.57601100    -1.37030600
C        3.66246800     1.34355200    -1.69277800
C        3.79718900     2.60230800    -1.13291400
C        2.83264300     3.08542200    -0.26286800
C        1.74383700     2.29039000     0.03533400
C       -1.66009400     0.82274500    -0.43846400
C       -2.82613100     0.30023900     0.09639500
C       -4.06766100     0.84941300    -0.15482700
C       -4.15441700     1.96284900    -0.97543400
C       -3.01082200     2.50690500    -1.53406400
C       -1.78429600     1.92864600    -1.25988900
C        0.13434600    -1.88170200    -0.49190500
C        1.17109000    -2.64907900     0.01280500
C        1.30970400    -3.99136900    -0.27918300
C        0.38104300    -4.59537800    -1.11191000
C       -0.66317800    -3.85717400    -1.64159200
C       -0.76914800    -2.51433200    -1.32644700
Ge       0.02764100    -0.01474600     0.02927000
F        4.84958900     3.35035400    -1.43441500
F        0.06014900    -0.02735000     1.76638700
