# Supplementary material for: Origin of the 31P NMR Chemical Shift in Lewis Acid Adducts of Triethylphosphine Oxide. Does the Gutmann–Beckett Method Relate to Lewis Acid Strength?
Source: J Am Chem Soc. 2026 Apr 1;148(14):14768–78. doi: 10.1021/jacs.5c17621 (PMC13088190; doi:10.1021/jacs.5c17621)
Supplement: Supplementary file 1 [file ja5c17621_si_001.zip › Geoms/F_adducts/HB_2_OMe_oCb2.xyz]

55
Final optimized geometry from HB_2_OMe_oCb2.inp.out
C        0.85943700     4.85097900    -2.05348500
C        0.12132300     2.82614500    -3.95319400
B       -0.59853100     5.66550700    -1.71737400
H       -1.61605400     5.15362100    -2.00111500
C       -1.41627400     2.23479300    -3.76101000
B        1.29856700     6.25956900     0.31994800
H        1.66540800     6.11111900     1.43165600
B       -0.23142100     7.39573700    -1.80420800
H       -1.04517900     8.17353200    -2.16570800
C        1.95763300     5.21721600    -0.85282300
B       -0.34261700     6.58385400    -0.22579900
H        0.74020500     2.55202300    -1.71727600
H       -1.22524100     6.76770800     0.53885000
B        2.14997800     5.93021400    -2.39156700
H        3.03319600     5.55941700    -3.06630200
B        0.51789700     6.26375500    -2.94316900
H        0.28296700     6.15945400    -4.08867000
B        0.95302100     7.76215100    -0.53758500
B        1.48843800     7.55612200    -2.21990100
H        1.92129500     8.44071000    -2.87307900
B        2.42275400     6.84596300    -0.90191500
H        3.53707400     7.09591500    -0.60417000
B        0.34014000     4.97093000    -0.41172700
H        0.06835900     3.97784500     0.15562800
B        1.02637400     3.29260600    -2.63237800
B        0.29698500     3.45522900    -5.52524600
H        1.01771900     4.37351900    -5.67316100
B       -1.27212300     3.22638200    -6.32346300
H       -1.67863000     3.99664200    -7.12219600
B        0.05552500     2.09077900    -6.63523300
H        0.61435800     2.04727800    -7.67658200
B       -2.35644900     2.46381900    -5.15521600
H       -3.50240300     2.69493000    -4.99432900
B       -1.59125500     1.47860300    -6.40513600
H       -2.23392600     0.99517600    -7.27280300
B       -1.70947800     0.87803300    -4.74928900
H       -2.42587500     0.04768400    -4.31309500
B       -0.21819400     0.63682200    -5.65058400
H        0.14047400    -0.44394300    -5.96855900
B       -1.19472800     3.68418900    -4.62491600
H       -1.55525900     4.68018300    -4.13328300
B       -0.14914400     1.12429300    -3.95680100
H        0.18801800     0.50813600    -3.01468500
B        0.93979300     1.86698700    -5.12143600
H        2.09434000     1.69555600    -5.00370100
H        1.00798900     8.80409700     0.01971200
C       -2.06818500     2.32281900    -2.39920300
H       -1.33306900     2.56118200    -1.63813000
H       -2.83384400     3.09204000    -2.39994200
H       -2.52464800     1.36688400    -2.15816500
C        2.95712000     4.16584100    -0.42000300
H        3.78631900     4.11589100    -1.11596900
H        3.32307800     4.42854300     0.56888600
H        2.48753400     3.18886300    -0.38052500
F        2.38686900     3.12146400    -3.00168300
