# Supplementary material for: Origin of the 31P NMR Chemical Shift in Lewis Acid Adducts of Triethylphosphine Oxide. Does the Gutmann–Beckett Method Relate to Lewis Acid Strength?
Source: J Am Chem Soc. 2026 Apr 1;148(14):14768–78. doi: 10.1021/jacs.5c17621 (PMC13088190; doi:10.1021/jacs.5c17621)
Supplement: Supplementary file 1 [file ja5c17621_si_001.zip › Geoms/F_adducts/InBEA.xyz]

95
Final optimized geometry from InBEA_5MR.inp.out
H        1.45055100    11.29552700    11.61722200
H       -0.44717400     8.80703400    18.34543800
H       -1.03102500    -1.50664200    10.75049000
H       -0.49204600     5.67501800    18.05073800
H       -1.00107200     2.99167400    10.51287500
H       -2.01754300    -0.97128500    15.39456700
H       -0.65018100     0.43661300    18.16794100
H        0.62776500    11.19931300    15.55836100
H        5.22285600    12.29572100     8.89751200
H        1.67111500    12.15025800    17.50884900
H       -2.15204800     2.89035900    15.22360700
H        3.99098600    13.21082200    14.67604200
H        5.56488700     9.46745800     6.80200900
H        2.87520200    13.23829300    11.63209200
H        1.50257100     9.21803100    19.68656300
H        1.24428300     5.11238200    19.60708100
H        5.72300500     0.99669600     6.66800200
H        1.14179500     1.02704000    19.67215000
H        1.66125200    -2.86446600    17.14714600
H        5.56304500    -2.66520200     9.37770400
H        5.85151400     5.18575100     6.90554300
H        5.42955000    11.23951300    14.71866900
H        7.56998200     8.88246500     8.01490200
H        7.85362100    -1.56990900    15.74778900
H        7.53670200     5.75807600     8.54792600
H        7.77389600     2.98738300    16.15947800
H        8.74710300    -1.15215400    10.94677000
H        7.52912500     0.53365300     8.20677100
H        6.12549800    11.60412600    11.02376300
H        8.88895500     3.25140000    11.25162100
O        5.57497600    -1.29432900    14.75600400
O        5.53581600     7.34584100     8.06310800
O        1.31307700    -1.32504200    11.62790100
O        1.50971600     7.17455800    18.21326400
O        3.45485900    -1.35482400    13.16587900
O        3.45112200    11.29342800    13.14018200
O        3.16636400    -1.50605100    15.76570900
O        3.18225400    11.13428300    15.78362400
O        5.58654800     9.79828400     9.27397600
O        3.69383500    -1.45936300    10.54525800
O        3.68437700    11.14082700    10.49172200
O        1.63658200     9.61774300    17.21946100
O        3.90621200     0.76761900    14.68477100
O        2.88645700     0.79210100    11.74805700
O        5.50247200     2.84620000    14.96173800
O        1.29855800     2.88778200    11.67781600
O        3.46281300     2.90234200    13.19964200
O        2.97935000     2.94778500    15.78098000
O        3.67918300     3.02479100    10.54094700
O        5.28173700     5.08171700     9.44143000
O        1.66868400     4.74942700    17.12304200
O        7.17550200     0.78956400    15.14857400
O       -0.30228300     0.78796200    11.38233700
O        7.77698100    -1.02282700    13.27782600
O       -0.81227100    -1.05802000    13.21217500
O        7.81660500     2.86572900    13.59101400
O       -0.98051400     2.77653400    13.02008800
O        5.88263800     2.37279400     8.77859000
O        1.05008500     2.21984700    17.48007500
O       -0.49837800     0.97609300    14.92914500
O        7.78315700     1.07741000    11.64410300
O        0.48974400    -1.38918500    15.49672500
O        5.22222100    -0.25029400     8.76264100
O        6.22234500    -0.99653200    11.14411000
O        1.68049700    -0.38908100    17.65702100
O        0.37096300     3.41736800    15.24070200
O        6.35083300     3.33979100    11.42625600
Al       5.29249600     3.41825000    10.02673700
Si       7.08562300     2.41291600    14.97015300
Si       4.03797000    -0.83131100    14.57742500
Si       4.06948800    11.74950100    14.57034600
Si       6.10893200     8.85889800     8.03562600
Si       2.85017200    -0.81041300    11.76033100
Si       2.82548700    11.76990300    11.71095800
Si       1.01690000     8.70944400    18.40592500
Si       7.12233600    -0.78183700    14.74817600
Si      -0.21316200    -0.79090800    11.71587200
Si       0.95342300     5.64304300    18.27292000
Si      -0.74240500    -0.62347400    14.77118500
Si       6.11860900     0.96174800     8.08405900
Si       7.66714700    -0.52306500    11.72169600
Si       0.77609200     0.82415900    18.26389000
Si       1.53313200     3.31454000    16.37820800
Si       1.74280600    -1.55821800    16.52194900
Si       1.73774400    11.07040200    16.51118100
Si       5.19994500    -1.36138500     9.92858300
Si       5.21709900    11.22686600     9.91238100
Si      -0.23414500     2.39636100    11.60998000
Si      -0.85260300     2.53922000    14.61855600
Si       6.10123600     5.80455200     8.23725200
Si       3.98221200     2.38298800    14.63046800
Si       2.86968800     2.42474500    11.74922400
Si       7.70927800     2.69156600    11.94314800
In       5.28078700     6.54331800    11.57444400
F        6.86332900     7.40357000    10.56522000
