# Supplementary material for: Origin of the 31P NMR Chemical Shift in Lewis Acid Adducts of Triethylphosphine Oxide. Does the Gutmann–Beckett Method Relate to Lewis Acid Strength?
Source: J Am Chem Soc. 2026 Apr 1;148(14):14768–78. doi: 10.1021/jacs.5c17621 (PMC13088190; doi:10.1021/jacs.5c17621)
Supplement: Supplementary file 1 [file ja5c17621_si_001.zip › Geoms/F_adducts/InCl3.xyz]

5
Final optimized geometry from InCl3.inp.out
In       1.08598000    -0.00956400     0.12906700
Cl       2.21335900     1.92113700     0.93982300
Cl       2.15309400    -1.98599700     0.91046900
Cl       1.01332900     0.01015100    -2.24783800
F       -0.76955500     0.01402300     0.81481900
