# Supplementary material for: Origin of the 31P NMR Chemical Shift in Lewis Acid Adducts of Triethylphosphine Oxide. Does the Gutmann–Beckett Method Relate to Lewis Acid Strength?
Source: J Am Chem Soc. 2026 Apr 1;148(14):14768–78. doi: 10.1021/jacs.5c17621 (PMC13088190; doi:10.1021/jacs.5c17621)
Supplement: Supplementary file 1 [file ja5c17621_si_001.zip › Geoms/F_adducts/InTf3.xyz]

26
Final optimized geometry from InTf3.inp.out
In       0.19198300    -0.29024100     0.04183800
O        1.17529900    -2.23711200    -0.50071900
O       -0.48573300     1.59014400    -1.27813600
O       -1.58017300     0.54740900     1.37982900
S       -1.75013200    -0.70437000     2.12682400
S       -1.29111300     0.74480700    -2.16234700
S        1.99949500    -1.78370500    -1.64678600
C       -3.42393700    -1.31063500     1.64758700
F       -3.67167700    -2.47913100     2.24453600
F       -4.35229000    -0.43305400     2.03626300
F       -3.52009000    -1.47843400     0.33231600
C        3.72484800    -1.92273900    -1.01377300
F        4.02081400    -3.20409000    -0.77634100
F        4.58074900    -1.45570200    -1.92710500
F        3.88139800    -1.23428400     0.10992800
C       -3.02766500     1.33449200    -1.95848000
F       -3.13687300     2.56171100    -2.47430300
F       -3.85676400     0.52282700    -2.61846600
F       -3.39343000     1.37564600    -0.68496200
O       -1.78614100    -0.64198000     3.54899400
O        1.97354900    -2.59581500    -2.81623000
O       -1.30136700    -0.61181200    -1.54423000
O       -1.06698900     0.80095700    -3.56569000
O        1.77118300    -0.34343200    -1.78716400
O       -0.83393300    -1.68968000     1.51290900
F        1.51097600     0.52658000     1.21228400
