# Supplementary material for: Origin of the 31P NMR Chemical Shift in Lewis Acid Adducts of Triethylphosphine Oxide. Does the Gutmann–Beckett Method Relate to Lewis Acid Strength?
Source: J Am Chem Soc. 2026 Apr 1;148(14):14768–78. doi: 10.1021/jacs.5c17621 (PMC13088190; doi:10.1021/jacs.5c17621)
Supplement: Supplementary file 1 [file ja5c17621_si_001.zip › Geoms/F_adducts/NbCl5.xyz]

7
Final optimized geometry from NbCl5.inp.out
Nb       1.02812600    -0.10853200     0.05893700
Cl       0.52137300     0.69950400    -2.11040400
Cl       1.48484600    -0.91042900     2.24153300
Cl       1.41446100     2.10992300     0.79381300
Cl       3.31154800    -0.33967900    -0.53154800
Cl       0.59328300    -2.32276800    -0.66310000
F       -0.77341400     0.06949400     0.52480600
