# Supplementary material for: Origin of the 31P NMR Chemical Shift in Lewis Acid Adducts of Triethylphosphine Oxide. Does the Gutmann–Beckett Method Relate to Lewis Acid Strength?
Source: J Am Chem Soc. 2026 Apr 1;148(14):14768–78. doi: 10.1021/jacs.5c17621 (PMC13088190; doi:10.1021/jacs.5c17621)
Supplement: Supplementary file 1 [file ja5c17621_si_001.zip › Geoms/F_adducts/Ph3C.xyz]

35
Final optimized geometry from Ph3C.inp.out
C        0.57840700    -0.34563600    -8.08647900
C        1.63916700    -0.60952200    -7.03135600
C        2.97244800    -0.66889200    -7.42500400
C        1.31289700    -0.83965100    -5.70323800
C        3.96361100    -0.94702500    -6.50026300
C        2.30673200    -1.12845000    -4.77684200
C        3.63260800    -1.18085100    -5.17184500
H        3.22703800    -0.49183800    -8.45914900
H        0.28178400    -0.79231700    -5.38678800
H        4.99627000    -0.98434700    -6.81594300
H        2.04008900    -1.30602400    -3.74500600
H        4.40635400    -1.40018200    -4.45031000
C        0.33557600    -1.55438400    -8.97420700
C       -0.23096400    -1.35876200   -10.22982600
C        0.61496600    -2.84476600    -8.54931400
C       -0.50577100    -2.43912800   -11.04983400
C        0.33009300    -3.92976000    -9.36826200
C       -0.22818000    -3.73000600   -10.61948800
H       -0.45041700    -0.35474500   -10.56042900
H        1.05827900    -3.00717400    -7.57831000
H       -0.93987600    -2.27503000   -12.02556300
H        0.55227000    -4.93019300    -9.02606300
H       -0.44485400    -4.57360100   -11.25887700
C       -0.70907000     0.19379600    -7.48677400
C       -1.82358400    -0.61086900    -7.30115900
C       -0.74841500     1.51904800    -7.06550600
C       -2.96544300    -0.09918600    -6.69875800
C       -1.88995300     2.03181100    -6.47434000
C       -3.00227600     1.22208200    -6.28621000
H       -1.80430200    -1.63957700    -7.62853300
H        0.11908100     2.14549800    -7.20821400
H       -3.82721000    -0.73582500    -6.55948300
H       -1.91169100     3.06434800    -6.15681100
H       -3.89254900     1.62187400    -5.82254000
F        1.08998300     0.67172300    -8.92464500
