# Supplementary material for: Origin of the 31P NMR Chemical Shift in Lewis Acid Adducts of Triethylphosphine Oxide. Does the Gutmann–Beckett Method Relate to Lewis Acid Strength?
Source: J Am Chem Soc. 2026 Apr 1;148(14):14768–78. doi: 10.1021/jacs.5c17621 (PMC13088190; doi:10.1021/jacs.5c17621)
Supplement: Supplementary file 1 [file ja5c17621_si_001.zip › Geoms/F_adducts/SbCl5.xyz]

7
Final optimized geometry from SbCl5.inp.out
Sb       0.90999000     0.05843500    -0.06908400
Cl       3.20933600     0.23201100     0.52227500
Cl       0.33806200    -0.54613300     2.15508000
Cl       1.39764500     0.65599000    -2.31519800
Cl       0.55155400     2.34527200     0.46195500
Cl       1.17877000    -2.23530300    -0.62295300
F       -0.93579800    -0.08039600    -0.54454200
