# Supplementary material for: Origin of the 31P NMR Chemical Shift in Lewis Acid Adducts of Triethylphosphine Oxide. Does the Gutmann–Beckett Method Relate to Lewis Acid Strength?
Source: J Am Chem Soc. 2026 Apr 1;148(14):14768–78. doi: 10.1021/jacs.5c17621 (PMC13088190; doi:10.1021/jacs.5c17621)
Supplement: Supplementary file 1 [file ja5c17621_si_001.zip › Geoms/F_adducts/SbF5.xyz]

7
Final optimized geometry from SbF5.inp.out
Sb       1.23944300     0.06037500     0.04940100
F        3.00003100     0.19369900    -0.64666600
F        0.91615300     1.86986800    -0.42334400
F        1.56269100    -1.74912100     0.52221900
F        0.60858300    -0.49704200    -1.65150200
F        1.87014900     0.61775400     1.75044000
F       -0.52115800    -0.07296800     0.74554700
