# Supplementary material for: Origin of the 31P NMR Chemical Shift in Lewis Acid Adducts of Triethylphosphine Oxide. Does the Gutmann–Beckett Method Relate to Lewis Acid Strength?
Source: J Am Chem Soc. 2026 Apr 1;148(14):14768–78. doi: 10.1021/jacs.5c17621 (PMC13088190; doi:10.1021/jacs.5c17621)
Supplement: Supplementary file 1 [file ja5c17621_si_001.zip › Geoms/F_adducts/Sb_C6F5_4.xyz]

46
Final optimized geometry from Sb_FPh4.inp.out
F        1.53531700    -3.03846900    -0.13678900
F        4.04381000    -3.82746200     0.13382900
F        5.36345400     0.57386200     1.11366200
F        2.86059800     1.40109000     0.85472100
F       -0.04482400     3.20404600     0.48451300
F        0.91608000     5.25676800    -0.98688500
F        2.33360000     4.75431000    -3.23798900
F        2.79055200     2.20059200    -4.03055700
F        1.82026800     0.14631800    -2.56656500
F       -2.68646700    -0.90432400     1.45369800
F       -3.56230300    -0.94414300     3.97113300
F       -1.97213800    -0.07650900     5.98607400
F        0.52370000     0.84545900     5.44992400
F        1.41688100     0.90702400     2.93276200
C        2.05987000    -0.78343100     0.38145400
C        2.43515100    -2.10428700     0.19641500
C        3.74148600    -2.54483600     0.32260300
C        4.73723800    -1.64064100     0.63864800
C        4.41195400    -0.30872300     0.81834700
C        3.09556500     0.09142700     0.68360600
C        0.82542400     1.63522700    -1.03707300
C        0.61463000     2.94224300    -0.64522800
C        1.11556900     4.00164800    -1.37779500
C        1.84829200     3.74549500    -2.52636200
C        2.08348000     2.44202500    -2.92990700
C        1.57300100     1.40418300    -2.17262800
C       -0.59531000    -0.00084100     2.10020600
C       -1.87140100    -0.45652100     2.40587300
C       -2.34154200    -0.48970900     3.70536400
C       -1.52973800    -0.05063200     4.73736900
C       -0.25680000     0.41443800     4.46294600
C        0.18954300     0.43183500     3.15377200
Sb       0.02515900     0.02195700     0.07072100
F        5.99410300    -2.04533400     0.76308300
C       -0.84121200    -1.56415800    -1.01225500
C       -1.20957400    -1.38561400    -2.33241000
C       -1.20550500    -2.74503700    -0.39306500
C       -1.88712100    -2.36590800    -3.03474100
C       -1.88771200    -3.73955800    -1.06489800
C       -2.22478200    -3.54602200    -2.39478100
F       -0.91954400    -0.24742500    -2.96508100
F       -0.90557700    -2.94602700     0.89459600
F       -2.21989600    -2.18168200    -4.30878400
F       -2.22489200    -4.86931300    -0.45015600
F       -2.87662900    -4.49314000    -3.05461300
F       -1.67181100     0.96870000    -0.24909700
