# Supplementary material for: Origin of the 31P NMR Chemical Shift in Lewis Acid Adducts of Triethylphosphine Oxide. Does the Gutmann–Beckett Method Relate to Lewis Acid Strength?
Source: J Am Chem Soc. 2026 Apr 1;148(14):14768–78. doi: 10.1021/jacs.5c17621 (PMC13088190; doi:10.1021/jacs.5c17621)
Supplement: Supplementary file 1 [file ja5c17621_si_001.zip › Geoms/F_adducts/SiBr4.xyz]

6
Final optimized geometry from SiBr4.inp.out
Si      -0.54057400     0.04697300     0.13339900
Br      -2.87803400    -0.26418500    -0.36823700
Br      -1.08749700     1.50586400     1.81707100
Br      -0.32599200    -2.19283400     0.57781500
Br      -0.17611900     0.82617800    -1.99238700
F        1.05096300     0.26137200     0.47707900
