# Supplementary material for: Origin of the 31P NMR Chemical Shift in Lewis Acid Adducts of Triethylphosphine Oxide. Does the Gutmann–Beckett Method Relate to Lewis Acid Strength?
Source: J Am Chem Soc. 2026 Apr 1;148(14):14768–78. doi: 10.1021/jacs.5c17621 (PMC13088190; doi:10.1021/jacs.5c17621)
Supplement: Supplementary file 1 [file ja5c17621_si_001.zip › Geoms/F_adducts/SiCl4.xyz]

6
Final optimized geometry from SiCl4.inp.out
Si       0.57795200    -0.40540100    -9.47138500
Cl       0.92164700     1.43541400    -8.51881600
Cl      -1.60083400    -0.24097200    -9.07876400
Cl       2.75436700    -0.68187100    -9.80206600
Cl       0.23459100    -0.38640900   -11.54455300
F        0.57662500    -1.78287200    -8.63427100
