# Supplementary material for: Origin of the 31P NMR Chemical Shift in Lewis Acid Adducts of Triethylphosphine Oxide. Does the Gutmann–Beckett Method Relate to Lewis Acid Strength?
Source: J Am Chem Soc. 2026 Apr 1;148(14):14768–78. doi: 10.1021/jacs.5c17621 (PMC13088190; doi:10.1021/jacs.5c17621)
Supplement: Supplementary file 1 [file ja5c17621_si_001.zip › Geoms/F_adducts/SiF4.xyz]

6
Final optimized geometry from SiF4.inp.out
Si      -1.68737700     0.03810900    -0.19506300
F       -1.10585700     0.20390700     1.36722400
F       -2.37787600    -1.38542500     0.21281800
F       -2.26868800    -0.12630100    -1.75712000
F       -2.52700900     1.43028600    -0.02943400
F       -0.15706400     0.06815800    -0.76706400
