# Supplementary material for: Origin of the 31P NMR Chemical Shift in Lewis Acid Adducts of Triethylphosphine Oxide. Does the Gutmann–Beckett Method Relate to Lewis Acid Strength?
Source: J Am Chem Soc. 2026 Apr 1;148(14):14768–78. doi: 10.1021/jacs.5c17621 (PMC13088190; doi:10.1021/jacs.5c17621)
Supplement: Supplementary file 1 [file ja5c17621_si_001.zip › Geoms/F_adducts/SiO2_AlOCF3_3_2.xyz]

38
Final optimized geometry from SiO2_AlOCF3_3_2.inp.out
Si      -0.41931000     0.71059900    -0.31851100
O        0.56045800    -0.35358400    -1.12152600
H        0.55359000    -0.24685600    -2.07247300
O       -0.67156900     2.03480200    -1.16440100
O       -1.87390900     0.01300000     0.00983500
H       -1.81557600    -0.79474000     0.51777900
O        0.30231000     0.95214200     1.14516200
H        1.16247500     1.36879700     1.08441500
O       -0.07586000     3.28699300    -3.69955900
O       -0.72262200     4.90576600    -1.51053900
Al       0.06011400     3.39159800    -1.94009900
C       -1.81173200     5.66680000    -1.67900500
C       -3.12480000     4.82778900    -1.54437300
C       -1.79508100     6.36270700    -3.08465400
F       -0.56198100     6.75464000    -3.39785600
F       -2.21119500     5.52735900    -4.04223500
F       -2.59030000     7.44880400    -3.12991300
F       -4.20721000     5.48784400    -1.99561400
F       -3.35583400     4.50733900    -0.26586500
F       -3.02458500     3.69485700    -2.23446300
C        0.09300100     2.48748500    -4.75914700
C       -1.02412700     1.38873300    -4.81781700
C        1.49121600     1.78785300    -4.72679300
F        2.46724200     2.65426900    -5.01228600
F        1.73562900     1.29656400    -3.50767300
F        1.58604900     0.76751600    -5.59661900
F       -0.75388600     0.38160500    -3.96730600
F       -1.14933400     0.84360900    -6.04051300
F       -2.20096000     1.89516800    -4.47459900
C       -0.00262500     3.36752400    -6.05141500
F        0.67088400     4.50426300    -5.89842800
F        0.49147700     2.74689700    -7.13881000
F       -1.27641800     3.68343800    -6.31661400
C       -1.79690100     6.77122400    -0.57025500
F       -2.98353700     7.38885300    -0.43156600
F       -1.47598600     6.25157400     0.61257900
F       -0.88618500     7.71397100    -0.85361300
F        1.66794000     3.53834900    -1.47212000
