# Supplementary material for: Origin of the 31P NMR Chemical Shift in Lewis Acid Adducts of Triethylphosphine Oxide. Does the Gutmann–Beckett Method Relate to Lewis Acid Strength?
Source: J Am Chem Soc. 2026 Apr 1;148(14):14768–78. doi: 10.1021/jacs.5c17621 (PMC13088190; doi:10.1021/jacs.5c17621)
Supplement: Supplementary file 1 [file ja5c17621_si_001.zip › Geoms/F_adducts/SiO2_BOCb2.xyz]

62
Final optimized geometry from SiO2_BOCb2.inp.out
Si       0.72159500     0.81828600    -1.02801900
O       -0.76839400     1.06757400    -0.36205600
H       -0.91335100     1.95978500    -0.04255700
O        1.12681000     2.00237700    -2.00413700
O        1.88180100     0.70188600     0.13452300
H        1.84898300    -0.10179800     0.65135100
O        0.67136100    -0.66268400    -1.73415600
H        0.21525400    -0.70362800    -2.57448700
C        0.77431500     4.52364600    -1.78806800
C        0.13309400     2.87339800    -4.20689900
B       -0.57527700     4.76521700    -0.77318600
H       -1.45590800     3.98593500    -0.81114300
C       -1.51242300     2.91151500    -4.43328700
B        1.74849400     5.68765200     0.57572500
H        2.54691700     5.52084700     1.42666600
B       -0.73128700     6.51820900    -0.54699400
H       -1.79304100     7.02215000    -0.42018200
C        2.13786500     5.07793300    -0.96495300
B        0.00569000     5.51956100     0.71722500
H       -0.51189800     5.29477400     1.75549300
B        1.50958600     5.99937100    -2.25383500
H        2.10336800     6.03092200    -3.26426200
B       -0.23404700     5.85740500    -2.10558600
H       -0.88227800     5.86674100    -3.07744500
B        0.72130900     7.08981000     0.28428700
B        0.57933300     7.28772300    -1.47368700
H        0.46796800     8.33739500    -2.00370000
B        2.10663300     6.76214300    -0.77087600
H        3.14112200     7.32619000    -0.81988100
B        0.94882300     4.26148100    -0.08213100
H        1.19579300     3.19076200     0.32058600
B        1.07805600     3.18400200    -2.80246000
B        0.90272100     3.16360600    -5.72428800
H        1.92731300     3.73298900    -5.73705000
B       -0.39542500     3.40796800    -6.89693700
H       -0.26606700     4.15203900    -7.80560900
B        0.42461000     1.83602400    -6.79027500
H        1.15548000     1.44986100    -7.63515300
B       -1.92704200     3.27146700    -6.03884500
H       -2.89931900     3.91814700    -6.20608300
B       -1.33353400     1.90347900    -6.99341300
H       -1.89194000     1.56688300    -7.97981300
B       -2.06005000     1.63052500    -5.41384500
H       -3.12026500     1.18579900    -5.15101800
B       -0.60896200     0.73763000    -5.85881800
H       -0.63619600    -0.43400900    -6.01511000
B       -0.53785200     4.04522300    -5.25638700
H       -0.56294700     5.16857000    -4.93519700
B       -0.76611600     1.40904700    -4.24071300
H       -0.97589000     0.85072300    -3.23099300
B        0.77033700     1.53191300    -5.07900600
H        1.70354000     0.98160800    -4.62326000
H        0.72627600     8.00841400     1.02836100
C       -2.42763000     3.35551500    -3.31719300
H       -2.23933200     2.77412900    -2.42152000
H       -2.30290500     4.40630200    -3.09320200
H       -3.45293300     3.18305900    -3.63101800
C        3.47305400     4.37756000    -1.11476100
H        3.34605500     3.30100500    -1.10361400
H        3.95602600     4.65982400    -2.04186400
H        4.09485300     4.67155500    -0.27354200
F        2.34780500     3.43199900    -3.36074600
