# Supplementary material for: Origin of the 31P NMR Chemical Shift in Lewis Acid Adducts of Triethylphosphine Oxide. Does the Gutmann–Beckett Method Relate to Lewis Acid Strength?
Source: J Am Chem Soc. 2026 Apr 1;148(14):14768–78. doi: 10.1021/jacs.5c17621 (PMC13088190; doi:10.1021/jacs.5c17621)
Supplement: Supplementary file 1 [file ja5c17621_si_001.zip › Geoms/F_adducts/SnCl4.xyz]

6
Final optimized geometry from SnCl4.inp.out
Sn       0.86747900    -0.00010800     0.15237700
Cl       0.43728300    -0.00168600    -2.16786000
Cl       1.00628500     2.04309900     1.32406300
Cl       3.24527500     0.00049900    -0.23676100
Cl       1.00776600    -2.04172400     1.32665800
F       -1.05934100    -0.00063100     0.46489400
