# Supplementary material for: Origin of the 31P NMR Chemical Shift in Lewis Acid Adducts of Triethylphosphine Oxide. Does the Gutmann–Beckett Method Relate to Lewis Acid Strength?
Source: J Am Chem Soc. 2026 Apr 1;148(14):14768–78. doi: 10.1021/jacs.5c17621 (PMC13088190; doi:10.1021/jacs.5c17621)
Supplement: Supplementary file 1 [file ja5c17621_si_001.zip › Geoms/F_adducts/SnPh3.xyz]

35
Final optimized geometry from SnPh3.inp.out
Sn       0.36256600    -0.04616400     0.02055900
C       -1.03770800    -0.04648600     1.60855200
C       -0.94444000    -1.01402400     2.60665900
C       -2.04725700     0.91139500     1.69167300
C       -1.84069100    -1.02639900     3.66660000
C       -2.94448300     0.89971400     2.74916400
C       -2.84059100    -0.06892600     3.73753000
H       -0.17153400    -1.77061100     2.55945200
H       -2.14444800     1.66892100     0.92540100
H       -1.75932700    -1.78347000     4.43345300
H       -3.72530500     1.64501400     2.80118200
H       -3.54048300    -0.07750700     4.56085200
C        1.51448400    -1.82068400    -0.06441200
C        2.89202500    -1.76436400     0.13619400
C        0.91761400    -3.05945400    -0.29414300
C        3.65922700    -2.92100500     0.10756600
C        1.68267500    -4.21572000    -0.32475500
C        3.05390200    -4.14664600    -0.12274300
H        3.37737000    -0.81286200     0.31258800
H       -0.14948400    -3.12808300    -0.45822600
H        4.72712300    -2.86411900     0.26314300
H        1.20963200    -5.17007900    -0.50717600
H        3.64957700    -5.04797100    -0.14651500
C        1.54690400     1.70749800    -0.04481700
C        1.46926100     2.63362300     0.99315100
C        2.42911900     1.94828700    -1.09716300
C        2.25375900     3.77879700     0.97984300
C        3.21301500     3.09221400    -1.11258000
C        3.12559800     4.00764500    -0.07330300
H        0.79139900     2.46729800     1.82066800
H        2.50631700     1.24546500    -1.91610200
H        2.18306000     4.49065300     1.78983900
H        3.89109600     3.26970500    -1.93511200
H        3.73660600     4.89886700    -0.08572900
F       -0.70334100    -0.03745800    -1.60405700
