# Supplementary material for: Origin of the 31P NMR Chemical Shift in Lewis Acid Adducts of Triethylphosphine Oxide. Does the Gutmann–Beckett Method Relate to Lewis Acid Strength?
Source: J Am Chem Soc. 2026 Apr 1;148(14):14768–78. doi: 10.1021/jacs.5c17621 (PMC13088190; doi:10.1021/jacs.5c17621)
Supplement: Supplementary file 1 [file ja5c17621_si_001.zip › Geoms/F_adducts/SO3.xyz]

5
Final optimized geometry from SO3.inp.out
S       -1.84272200     0.34765000     0.22180500
O       -2.43550800    -0.91759500     0.58168800
O       -1.63677200     0.56242300    -1.19000100
O       -2.31059800     1.49150800     0.96641000
F       -0.31602400     0.18117300     0.77118000
