# Supplementary material for: Origin of the 31P NMR Chemical Shift in Lewis Acid Adducts of Triethylphosphine Oxide. Does the Gutmann–Beckett Method Relate to Lewis Acid Strength?
Source: J Am Chem Soc. 2026 Apr 1;148(14):14768–78. doi: 10.1021/jacs.5c17621 (PMC13088190; doi:10.1021/jacs.5c17621)
Supplement: Supplementary file 1 [file ja5c17621_si_001.zip › Geoms/F_adducts/SZO.xyz]

90
Final optimized geometry from SZO_mimic_BEA.inp.out
H       29.53049200    17.29278600    15.50519500
H       26.70334700    14.79042600    11.46562900
H       28.87890300    19.86723600    10.61711800
C       33.73772200    17.06357900    11.77957000
C       28.82626800    18.75080500     8.14683100
C       24.82747000    16.45403800    12.50437600
C       31.22542900    20.81211300    11.55836000
C       27.03654200    18.36165000    15.72561300
C       31.52983200    15.15634500     8.69902800
C       31.64435400    18.96964200    15.29141600
C       26.53893100    20.46309700    11.92700900
C       26.97716700    14.99080500     8.83169700
O       25.25199700    17.08838700    11.49945900
O       33.29582500    16.57289600    12.85988400
O       27.75047400    18.55307100     8.77115300
O       31.56600800    16.40424600     8.84353900
O       31.45998000    19.91747900    10.70313300
O       26.95626300    17.12880600    15.48007400
O       27.48606400    20.51596500    12.75979700
O       28.00692800    14.41029600     9.24891900
O       30.59849600    19.56084600    14.89338200
O       27.76503700    19.19552300    15.12371900
O       30.35612100    20.77531600    12.47120100
O       30.74253800    14.36350300     9.28880700
O       29.99516400    18.65105800     8.61067900
O       25.52695700    16.05543800    13.46971400
O       33.06202700    17.68998100    10.92838700
O       26.57911900    16.13937000     9.18701200
O       32.01276600    17.81547600    14.96556700
O       26.32919200    19.53836700    11.10212100
O       31.22150000    15.79330600    11.43559100
O       28.95406400    19.03158100    11.07313100
O       29.44366700    17.17280200    14.56105700
O       27.37598400    15.48340300    11.63862200
O       27.77386800    17.64158700    12.76131700
O       29.48674500    15.21423900    13.03275700
O       29.11699000    16.68697900    10.30849200
O       30.69333000    18.04426100    12.53224400
Zr      31.17612100    16.33427900    13.41623500
Zr      27.29049600    17.53845800    10.74291600
Zr      30.84449700    17.75791100    10.48419300
Zr      27.71367700    15.83540700    13.82736100
Zr      29.09741000    19.09383200    13.31924200
Zr      29.39513500    14.79782100    10.97888200
C       32.52217500    14.54041300     7.74507900
H       33.39618700    14.24410700     8.32520700
H       32.10357200    13.65147100     7.28402900
H       32.83215900    15.26406300     6.99851700
C       32.08643100    22.05194600    11.49300000
H       32.96894300    21.87280200    12.10695300
H       32.41296200    22.23442100    10.47415800
H       31.55529300    22.90731600    11.89794300
C       25.55805200    21.60923500    11.94055400
H       25.09240200    21.72125100    10.96692900
H       24.78205300    21.37362000    12.66837000
H       26.04991500    22.52516900    12.25212300
C       26.16128400    18.88467700    16.83752400
H       25.15225500    18.99607100    16.44166600
H       26.12137500    18.16409300    17.64889000
H       26.51437000    19.84972900    17.18451500
C       23.36103800    16.11314700    12.54018400
H       22.79727200    16.75866700    11.87522300
H       23.26545400    15.08061200    12.20488500
H       22.98800500    16.16932100    13.55835300
C       28.70829900    19.13170000     6.69051800
H       29.55022500    19.74641000     6.38831800
H       28.73156300    18.21041200     6.10876700
H       27.76391400    19.63190500     6.50215400
C       26.11643200    14.23805900     7.85180200
H       26.73909200    13.66531200     7.17107600
H       25.51887400    13.53477600     8.43159200
H       25.45822300    14.91225200     7.31413300
C       32.53278800    19.74364300    16.23543100
H       31.93431400    20.37932000    16.88087200
H       33.15349100    19.06746100    16.81355900
H       33.17822600    20.38503800    15.63564600
C       35.20504400    16.86269400    11.49618400
H       35.77139500    16.84569000    12.42202500
H       35.31679700    15.89300700    11.01110300
H       35.57166700    17.63041500    10.82299000
S       27.26212300    12.76112200    12.52710300
S       30.09156800    14.24447800    15.90432500
O       27.22889600    11.42073000    13.02056900
O       26.16244500    13.14410100    11.63844900
O       30.42185300    13.86133500    17.22991400
O       28.79379400    14.88134100    15.74331300
O       27.27195600    13.75134500    13.68828700
O       28.57145300    13.00115200    11.76133200
O       31.18153900    14.95247600    15.20403100
F       29.97793200    12.92670800    15.08299700
