# Supplementary material for: Origin of the 31P NMR Chemical Shift in Lewis Acid Adducts of Triethylphosphine Oxide. Does the Gutmann–Beckett Method Relate to Lewis Acid Strength?
Source: J Am Chem Soc. 2026 Apr 1;148(14):14768–78. doi: 10.1021/jacs.5c17621 (PMC13088190; doi:10.1021/jacs.5c17621)
Supplement: Supplementary file 1 [file ja5c17621_si_001.zip › Geoms/F_adducts/TaCl5.xyz]

7
Final optimized geometry from TaCl5.inp.out
Ta       0.85759500    -0.08947300     0.04144400
Cl       3.14897700    -0.30890500    -0.57226900
Cl       0.42536300    -2.31971200    -0.66334900
Cl       1.23572600     2.14531000     0.76192400
Cl       1.33969200    -0.87741200     2.23359400
Cl       0.32022900     0.70277600    -2.13606600
F       -0.95162800     0.08372200     0.52653400
