# Supplementary material for: Origin of the 31P NMR Chemical Shift in Lewis Acid Adducts of Triethylphosphine Oxide. Does the Gutmann–Beckett Method Relate to Lewis Acid Strength?
Source: J Am Chem Soc. 2026 Apr 1;148(14):14768–78. doi: 10.1021/jacs.5c17621 (PMC13088190; doi:10.1021/jacs.5c17621)
Supplement: Supplementary file 1 [file ja5c17621_si_001.zip › Geoms/F_adducts/TiCl4.xyz]

6
Final optimized geometry from TiCl4.inp.out
Ti      -1.37605500     0.10552200     0.05630000
Cl      -3.59148000     0.39834700    -0.61180800
Cl      -1.05363300     2.34752200     0.03884200
Cl      -2.06198900    -0.92862000     1.95096700
Cl      -0.94990300    -1.11130100    -1.80515300
F        0.32745500    -0.11640700     0.57267300
