# Supplementary material for: Origin of the 31P NMR Chemical Shift in Lewis Acid Adducts of Triethylphosphine Oxide. Does the Gutmann–Beckett Method Relate to Lewis Acid Strength?
Source: J Am Chem Soc. 2026 Apr 1;148(14):14768–78. doi: 10.1021/jacs.5c17621 (PMC13088190; doi:10.1021/jacs.5c17621)
Supplement: Supplementary file 1 [file ja5c17621_si_001.zip › Geoms/F_adducts/TiI4.xyz]

6
Final optimized geometry from TiI4.inp.out
Ti      -0.35188300     0.01005600     0.00099100
I       -3.08476600     0.07176800     0.05223800
I       -0.26428400    -0.65515100     2.55741500
I       -0.38720500    -1.86447100    -1.86701000
I       -0.25075100     2.56247400    -0.67687700
F        1.42181600    -0.04015700    -0.04086700
