# Supplementary material for: Origin of the 31P NMR Chemical Shift in Lewis Acid Adducts of Triethylphosphine Oxide. Does the Gutmann–Beckett Method Relate to Lewis Acid Strength?
Source: J Am Chem Soc. 2026 Apr 1;148(14):14768–78. doi: 10.1021/jacs.5c17621 (PMC13088190; doi:10.1021/jacs.5c17621)
Supplement: Supplementary file 1 [file ja5c17621_si_001.zip › Geoms/F_adducts/WF6.xyz]

8
Final optimized geometry from WF6.inp.out
W        1.23940200    -0.08615100    -0.10594800
F        1.25538400     0.20361600    -1.97179900
F        2.85228000    -0.90330800    -0.69503200
F        0.92240600    -1.93559700     0.09845000
F        0.49476900    -0.10235500     1.63388800
F        0.80058800     1.75297700    -0.15664000
F        2.61481100     0.68979400     0.93877100
F       -0.60992400    -0.20798100    -0.53601600
