# Supplementary material for: Origin of the 31P NMR Chemical Shift in Lewis Acid Adducts of Triethylphosphine Oxide. Does the Gutmann–Beckett Method Relate to Lewis Acid Strength?
Source: J Am Chem Soc. 2026 Apr 1;148(14):14768–78. doi: 10.1021/jacs.5c17621 (PMC13088190; doi:10.1021/jacs.5c17621)
Supplement: Supplementary file 1 [file ja5c17621_si_001.zip › Geoms/F_adducts/ZnBEA_T2T7.xyz]

95
Final optimized geometry from ZnBEA_5MR.inp.out
H        1.45055100    11.29552700    11.61722200
H       -0.44717400     8.80703400    18.34543800
H       -1.03102500    -1.50664200    10.75049000
H       -0.49204600     5.67501800    18.05073800
H       -1.00107200     2.99167400    10.51287500
H       -2.01754300    -0.97128500    15.39456700
H       -0.65018100     0.43661300    18.16794100
H        0.62776500    11.19931300    15.55836100
H        5.22285600    12.29572200     8.89751100
H        1.67111500    12.15025800    17.50884900
H       -2.15204800     2.89035900    15.22360700
H        3.99098600    13.21082200    14.67604200
H        5.56488700     9.46745800     6.80200900
H        2.87520200    13.23829300    11.63209200
H        1.50257100     9.21803100    19.68656300
H        1.24428300     5.11238200    19.60708100
H        5.72300500     0.99669600     6.66800200
H        1.14179500     1.02704000    19.67215000
H        1.66125200    -2.86446600    17.14714600
H        5.56304500    -2.66520200     9.37770300
H        5.85151300     5.18575100     6.90554300
H        5.42955000    11.23951300    14.71866900
H        7.56998200     8.88246500     8.01490200
H        7.85362100    -1.56990900    15.74778900
H        7.53670200     5.75807600     8.54792600
H        7.77389600     2.98738300    16.15947800
H        8.74710300    -1.15215400    10.94677000
H        7.52912500     0.53365300     8.20677100
H        6.12549800    11.60412600    11.02376300
H        8.88895500     3.25140000    11.25162100
O        5.59947000    -1.43085400    14.73457900
O        5.58526400     7.35016700     8.16448600
O        1.30739700    -1.32450500    11.63114000
O        1.51105600     7.18365200    18.23463300
O        3.46720100    -1.47072200    13.14263100
O        3.45990700    11.29809900    13.13502600
O        3.17247400    -1.59598300    15.75172100
O        3.17899700    11.13773100    15.78102300
O        5.64082700     9.80573200     9.29384200
O        3.67504200    -1.42385400    10.52643200
O        3.68311900    11.14154200    10.48437400
O        1.63485800     9.62034200    17.22080700
O        3.99492200     0.64226500    14.62800300
O        2.88955900     0.77780700    11.84359100
O        5.61911900     2.99043500    14.74485100
O        1.31584600     2.87469900    11.63668500
O        3.56725800     3.03056100    13.07822200
O        2.90500800     2.89699900    15.87636300
O        3.70805800     2.91501400    10.47107800
O        5.30188600     5.01625500     9.41733600
O        1.64925800     4.78594800    17.12260900
O        7.09605400     0.77982000    15.16777400
O       -0.29904800     0.78794200    11.36845100
O        7.78495300    -0.95703300    13.27995700
O       -0.82399100    -1.04491000    13.21035500
O        7.93894300     2.77774900    13.57711200
O       -0.95084800     2.77696000    13.02160400
O        5.99391700     2.34666000     8.82344900
O        0.93155200     2.28419100    17.54684000
O       -0.49520800     0.97976300    14.93253200
O        7.75448300     1.06940000    11.54311900
O        0.49505400    -1.39745000    15.47909600
O        5.22529800    -0.25192400     8.76014400
O        6.21303900    -1.02041600    11.14639500
O        1.68843200    -0.33838600    17.59830800
O        0.33521100     3.44678800    15.26691900
O        6.30781200     3.31795200    11.53939600
Al       5.29839400     3.39348800     9.99269200
Al       3.96095000     2.33250400    14.67136200
Si       7.12534600     2.39965600    14.95788500
Si       4.05739100    -0.93131000    14.55952800
Si       4.07037900    11.74837400    14.57211000
Si       6.10675300     8.87115500     8.03415900
Si       2.84834500    -0.83254000    11.78908200
Si       2.82498700    11.76897400    11.71262800
Si       1.01555000     8.71344200    18.40929500
Si       7.09493900    -0.79998600    14.75421700
Si      -0.21833000    -0.78872500    11.71816800
Si       0.94688500     5.65500500    18.28343700
Si      -0.73994000    -0.61881800    14.77430300
Si       6.13342200     0.94315900     8.08348200
Si       7.65417200    -0.53754500    11.71013100
Si       0.76479200     0.84102400    18.26174900
Si       1.49081000     3.32935700    16.42249300
Si       1.74924200    -1.55777800    16.51028200
Si       1.73617800    11.06956600    16.51204900
Si       5.18364700    -1.36516800     9.92767100
Si       5.21470600    11.23395300     9.91957600
Si      -0.22793400     2.39385600    11.60568000
Si      -0.85019700     2.54597800    14.62858400
Si       6.08671300     5.77696900     8.25067500
Si       2.87975600     2.40494900    11.71942300
Si       7.74760400     2.64012400    11.94854500
Zn       5.25234200     4.22438300    13.02505100
F        5.42969400     5.98849300    13.32757200
