# Supplementary material for: Origin of the 31P NMR Chemical Shift in Lewis Acid Adducts of Triethylphosphine Oxide. Does the Gutmann–Beckett Method Relate to Lewis Acid Strength?
Source: J Am Chem Soc. 2026 Apr 1;148(14):14768–78. doi: 10.1021/jacs.5c17621 (PMC13088190; doi:10.1021/jacs.5c17621)
Supplement: Supplementary file 1 [file ja5c17621_si_001.zip › Geoms/F_adducts/ZnBEA_T7T7.xyz]

95
Final optimized geometry from ZnBEA_sep.inp.out
H        1.45055100    11.29552800    11.61722200
H       -0.44717400     8.80703400    18.34543800
H       -1.03102500    -1.50664200    10.75049000
H       -0.49204600     5.67501800    18.05073800
H       -1.00107200     2.99167400    10.51287500
H       -2.01754300    -0.97128500    15.39456700
H       -0.65018100     0.43661300    18.16794100
H        0.62776500    11.19931300    15.55836100
H        5.22285600    12.29572100     8.89751200
H        1.67111500    12.15025800    17.50884900
H       -2.15204800     2.89035900    15.22360700
H        3.99098600    13.21082200    14.67604200
H        5.56488700     9.46745800     6.80200900
H        2.87520200    13.23829300    11.63209200
H        1.50257100     9.21803100    19.68656300
H        1.24428300     5.11238200    19.60708100
H        5.72300500     0.99669600     6.66800200
H        1.14179500     1.02704000    19.67215000
H        1.66125200    -2.86446600    17.14714600
H        5.56304500    -2.66520200     9.37770300
H        5.85151400     5.18575100     6.90554300
H        5.42955000    11.23951300    14.71866900
H        7.56998200     8.88246500     8.01490200
H        7.85362100    -1.56990900    15.74778900
H        7.53670200     5.75807600     8.54792600
H        7.77389600     2.98738300    16.15947800
H        8.74710300    -1.15215400    10.94677000
H        7.52912500     0.53365300     8.20677100
H        6.12549800    11.60412600    11.02376300
H        8.88895500     3.25140000    11.25162100
O        5.58569000    -1.39055200    14.75690200
O        5.58671400     7.35336200     8.16826700
O        1.30852100    -1.34019000    11.63417300
O        1.51133000     7.19977600    18.29792500
O        3.46666600    -1.42543100    13.15424600
O        3.46794600    11.29784400    13.13306500
O        3.15485200    -1.44227900    15.77292500
O        3.17490000    11.13710400    15.78050600
O        5.64074600     9.80696900     9.29681200
O        3.67749200    -1.44792400    10.53383200
O        3.68084600    11.14153300    10.48430600
O        1.63115700     9.61942500    17.22402100
O        4.09408000     0.72045000    14.51858300
O        2.91205500     0.77168600    11.80185200
O        5.58571500     2.90163600    14.71373300
O        1.28950000     2.85931900    11.73933900
O        3.61108200     2.94074800    13.14483700
O        3.12108600     2.85298500    15.78498000
O        3.68796800     3.01910500    10.57624200
O        5.30750400     5.01611200     9.41435900
O        1.75254700     4.89750800    17.10486800
O        7.12932400     0.77221400    15.16146400
O       -0.25713700     0.77228300    11.33467600
O        7.77005600    -0.97980800    13.27442000
O       -0.81829300    -1.06142500    13.20952500
O        7.91263800     2.81250400    13.58026700
O       -1.09406500     2.70911700    12.97065300
O        5.93806500     2.31239500     8.84997000
O        0.96623000     2.21865000    17.48956500
O       -0.50954700     0.98436200    14.88421900
O        7.75633600     1.07033100    11.57419400
O        0.49647100    -1.38405700    15.47921500
O        5.21355100    -0.27427300     8.74372300
O        6.20888400    -1.00290100    11.13569900
O        1.66125100    -0.39834500    17.68785700
O        0.37963000     3.46047500    15.04081700
O        6.30187400     3.31800700    11.53401500
Al       5.27186200     3.39992900     9.98881800
Al       1.54348000     3.37425300    16.34158700
Si       7.13933400     2.38126500    14.95935000
Si       4.05193300    -0.89155700    14.56288000
Si       4.06759300    11.74727000    14.57809200
Si       6.10667000     8.87868000     8.03644500
Si       2.83647800    -0.84290400    11.77750000
Si       2.82408600    11.76956800    11.71737400
Si       1.01005300     8.71248000    18.42158000
Si       7.10085500    -0.81079400    14.75245300
Si      -0.22446100    -0.79621300    11.72343500
Si       0.97397800     5.64968500    18.26587900
Si      -0.74624700    -0.60285900    14.77562500
Si       6.12262600     0.92677400     8.08280600
Si       7.65088700    -0.54190900    11.70764200
Si       0.75417700     0.86116900    18.26978300
Si       1.71874300    -1.53364600    16.54657900
Si       1.73063600    11.06276800    16.51834200
Si       5.17859800    -1.37358400     9.92341600
Si       5.21078700    11.23769800     9.92283700
Si      -0.27238700     2.37465500    11.62210700
Si      -0.85489700     2.56990800    14.59509100
Si       6.08874900     5.78536100     8.24585500
Si       4.01874200     2.31459500    14.64227900
Si       2.83684600     2.38936900    11.75197100
Si       7.74593600     2.64478400    11.94818700
Zn       5.23939600     4.25811300    12.93711800
F        5.40301100     5.96824600    13.41412900
