# Supplementary material for: Origin of the 31P NMR Chemical Shift in Lewis Acid Adducts of Triethylphosphine Oxide. Does the Gutmann–Beckett Method Relate to Lewis Acid Strength?
Source: J Am Chem Soc. 2026 Apr 1;148(14):14768–78. doi: 10.1021/jacs.5c17621 (PMC13088190; doi:10.1021/jacs.5c17621)
Supplement: Supplementary file 1 [file ja5c17621_si_001.zip › Geoms/F_adducts/ZrCl4.xyz]

6
Final optimized geometry from ZrCl4.inp.out
Zr      -1.34939600    -0.12694300    -0.21545900
Cl      -0.94407100    -1.18386400     1.91378900
Cl      -1.34276800    -1.44936000    -2.23089300
Cl      -1.68577600     2.25808900    -0.33356400
Cl      -3.78510700    -0.48155700     0.04256300
F        0.55345700     0.15400500    -0.41566900
