# Supplementary material for: Origin of the 31P NMR Chemical Shift in Lewis Acid Adducts of Triethylphosphine Oxide. Does the Gutmann–Beckett Method Relate to Lewis Acid Strength?
Source: J Am Chem Soc. 2026 Apr 1;148(14):14768–78. doi: 10.1021/jacs.5c17621 (PMC13088190; doi:10.1021/jacs.5c17621)
Supplement: Supplementary file 1 [file ja5c17621_si_001.zip › Geoms/Solid-state/BC6F5_TEPO_adduct.cell]

# CELL file written 20:46:30 (GMT+2.0) 25th July 2025 from run CONTCAR

%BLOCK lattice_cart
   ANG
       1.0307167857779952E+001  0.0000000000000000E+000  0.0000000000000000E+000
       1.1062088714808305E+000  1.1063245456057949E+001  0.0000000000000000E+000
       1.8323438526533761E-001  3.1017238782049543E+000  1.1111094838732283E+001
%ENDBLOCK lattice_cart

%BLOCK positions_abs
       P  4.3400433126497466E+000  8.1276933298729155E+000  1.5506506148730013E+000
       F  6.7494059983941224E+000  1.0420882674591621E+001  1.5528428441528310E+000
       F  9.3864709911529935E+000  1.0066262181399033E+001  1.9098093415237460E+000
       F  1.0393341377117579E+001  9.6694153600956536E+000  4.3737460684316387E+000
       F  8.7456459803554569E+000  9.5799531555774582E+000  6.5234594777424855E+000
       F  6.1162897579024529E+000  9.9556798925982584E+000  6.2268594222806266E+000
       F  3.8588500568864688E+000  7.8386397650735908E+000  4.9632704345476117E+000
       F  2.1378591458399443E+000  7.6936699110385200E+000  6.9658579105984133E+000
       F  1.1189975536260401E+000  9.9351850275097711E+000  8.0948979396675167E+000
       F  1.9157831583571687E+000  1.2381866581401049E+001  7.1876324908913176E+000
       F  2.4663685759585783E+000  1.5281959564534866E+000  5.1768609412148354E+000
       F  5.1857360919969651E+000  1.7905666534375175E+000  3.1133172530018185E+000
       F  4.3447784528073115E+000  3.8688166337201908E+000  1.7023030651347537E+000
       F  1.9733761763468878E+000  3.8252095453059245E+000  4.3449667972599260E-001
       F  3.0942541893140363E-001  1.6665224546137352E+000  7.4000176777234838E-001
       F  2.1814630882283224E+000  1.0674957482508697E+001  2.2235939593988223E+000
       O  4.3143989128652560E+000  9.0710523758104582E+000  2.7443912839420701E+000
       B  4.7038833879944253E+000  1.0300099252627284E+001  3.5641055867403515E+000
       C  7.1979103905065669E+000  1.0197877290927851E+001  2.8131536496081573E+000
       C  8.5587813239220960E+000  1.0027415136216845E+001  2.9574924328492296E+000
       C  9.0818815172559546E+000  9.8187636374552127E+000  4.2188515854932875E+000
       C  8.2330167790023694E+000  9.7836663107504194E+000  5.3039514352866801E+000
       C  6.8707255455968612E+000  9.9707159608873717E+000  5.1146185202849592E+000
       C  6.2960900617488411E+000  1.0171262161984648E+001  3.8675446087788332E+000
       C  3.7576893913504681E+000  1.0223699208223490E+001  4.8859673098357339E+000
       C  3.3668805752633841E+000  9.0047452185726673E+000  5.4293162526123533E+000
       C  2.4864685510308537E+000  8.8936352410506050E+000  6.4878761673955161E+000
       C  1.9718820877355610E+000  1.0031739207073025E+001  7.0745741525518859E+000
       C  2.3649874651757572E+000  1.1264682143708884E+001  6.6042593391187507E+000
       C  3.2398884244565362E+000  1.1337206096467380E+001  5.5353349402487968E+000
       C  4.3038307843332007E+000  1.1613525254769998E+001  2.6914321142118398E+000
       C  3.9784122167247524E+000  1.6837604665571604E+000  2.5336365112101560E+000
       C  3.5681215180721297E+000  2.7805670952506198E+000  1.8019271023385193E+000
       C  2.3438846945115563E+000  2.7750736094499309E+000  1.1683840472672495E+000
       C  1.5166462833859826E+000  1.6829449557571923E+000  1.3164090791407859E+000
       C  1.9522981117092948E+000  6.1680310043078335E-001  2.0811381571431329E+000
       C  5.9233360815892118E+000  7.2904227636468475E+000  1.4010302484278321E+000
       H  5.8089307064399582E+000  6.5644070933687626E+000  5.8883167181309226E-001
       H  6.6495874827275712E+000  8.0311463902392930E+000  1.0515053654739821E+000
       C  6.3817074810553445E+000  6.6205207907635089E+000  2.6967938051517613E+000
       H  6.4994450446807068E+000  7.3507954175590005E+000  3.5009552542625446E+000
       H  7.3480054264739874E+000  6.1338385992718800E+000  2.5433958043596250E+000
       H  5.6779059355761747E+000  5.8584691603719428E+000  3.0368733269268016E+000
       C  3.0820173131761330E+000  6.8855827011436466E+000  1.8317617708360356E+000
       H  3.0823177649510445E+000  6.2186174053397192E+000  9.6345795939886103E-001
       H  3.4176888059593962E+000  6.2884710462417726E+000  2.6857977925638021E+000
       C  1.7006673838599919E+000  7.4839220201466734E+000  2.0939433193066908E+000
       H  1.7130183336832687E+000  8.1212466804695644E+000  2.9797704280227264E+000
       H  9.7644394485321262E-001  6.6831657162482463E+000  2.2610537380858253E+000
       H  1.3488998109805985E+000  8.0875416273686493E+000  1.2555499183836296E+000
       C  4.0092884220843068E+000  8.9994464558174467E+000  1.8151975034729959E-002
       H  3.1276658875663874E+000  9.6215223275106609E+000  1.9961705883897055E-001
       H  5.0342335580155337E+000  1.2785191133678220E+001  1.0972846867511025E+001
       C  3.9712283085149851E+000  1.1187016651645658E+001  9.9241655794267292E+000
       H  4.8214979196681744E+000  1.0527107620503823E+001  9.7426863836029955E+000
       H  3.8367240530918818E+000  1.1793290273401757E+001  9.0245541334901986E+000
       H  3.0744138082831896E+000  1.0576574550318842E+001  1.0049697084966061E+001
       P  7.2565578489804503E+000  6.0372321295219766E+000  9.5605042273210685E+000
       F  4.8471937566049084E+000  3.7441187800066751E+000  9.5582496539322737E+000
       F  2.2101183530714419E+000  4.0986844408056129E+000  9.2012411681621149E+000
       F  1.2032832166156893E+000  4.4955373568855554E+000  6.7373520627519197E+000
       F  2.8509919018891905E+000  4.5850504489143411E+000  4.5875990202062695E+000
       F  5.4803112742006714E+000  4.2093029054963260E+000  4.8842137593697181E+000
       F  7.7377691841853053E+000  6.3263322761947691E+000  6.1477949353660168E+000
       F  9.4587371298219693E+000  6.4713374294734498E+000  4.1451805364817771E+000
       F  1.0477659387727309E+001  4.2297558779635631E+000  3.0161259368684998E+000
       F  9.6808452519435573E+000  1.7830524427531727E+000  3.9235038544708583E+000
       F  9.1302479485923485E+000  1.2636774671158493E+001  5.9342325348592500E+000
       F  6.4109111259483127E+000  1.2374374166926797E+001  7.9978040682251015E+000
       F  7.2518502880140776E+000  1.0296135528798946E+001  9.4088104472186860E+000
       F  9.6232505521771969E+000  1.0339694354857862E+001  1.0676686826918935E+001
       F  1.1287238570779094E+001  1.2498464414294723E+001  1.0371119729164381E+001
       F  9.4151789968199626E+000  3.4899843103557440E+000  8.8874981353996247E+000
       O  7.2821888370290289E+000  5.0939523426790672E+000  8.3667696938164777E+000
       B  6.8926171979875805E+000  3.8649964171940296E+000  7.5470100003628415E+000
       C  4.3987055957856196E+000  3.9669324368765961E+000  8.2979126842077022E+000
       C  3.0377450800571673E+000  4.1373006713887150E+000  8.1535483430432762E+000
       C  2.5147566053203443E+000  4.3460834895722442E+000  6.8922434364436995E+000
       C  3.3635915620646086E+000  4.3811705041276712E+000  5.8071156354630968E+000
       C  4.7258559303404262E+000  4.1941295424738811E+000  5.9964243674994204E+000
       C  5.3005389395898623E+000  3.9936078282706968E+000  7.2435698749825370E+000
       C  7.8388562771964665E+000  3.9412896774633523E+000  6.2250677474468761E+000
       C  8.2297023755193823E+000  5.1601978726727236E+000  5.6817463205253533E+000
       C  9.1100239618110095E+000  5.2713240385925291E+000  4.6229712772232405E+000
       C  9.6247197697887117E+000  4.1332017826405094E+000  4.0365530151697611E+000
       C  9.2316870134289779E+000  2.9002994534856259E+000  4.5068526013395980E+000
       C  8.3566732559060082E+000  2.8277707996457293E+000  5.5757629770034907E+000
       C  7.2927452015479775E+000  2.5515248843784764E+000  8.4198356932720237E+000
       C  7.6182384195631059E+000  1.2481175597134897E+001  8.5774967066467802E+000
       C  8.0284821213784898E+000  1.1384347581959574E+001  9.3092831228033006E+000
       C  9.2527472154364787E+000  1.1389964384243690E+001  9.9428943907444616E+000
       C  1.0079971172800910E+001  1.2481941890074772E+001  9.7946895248667936E+000
       C  9.6443221991742707E+000  1.3548158819666059E+001  9.0299915860471938E+000
       C  5.6732383751679469E+000  6.8743997013158840E+000  9.7101821524311376E+000
       H  5.7876550089496455E+000  7.6003391468422770E+000  1.0522453162525252E+001
       H  4.9470269672488110E+000  6.1336266528107792E+000  1.0059696438837726E+001
       C  5.2148454897071606E+000  7.5442975393320797E+000  8.4144678295443800E+000
       H  5.0972518794074997E+000  6.8140298746303811E+000  7.6102774732321032E+000
       H  4.2484802183577637E+000  8.0308377947062830E+000  8.5678134563820638E+000
       H  5.9185041401119483E+000  8.3065406196561540E+000  8.0744861978401357E+000
       C  8.5145019506964239E+000  7.2793289354525950E+000  9.2793062627446350E+000
       H  8.5142405513858712E+000  7.9462858148201443E+000  1.0147607874356373E+001
       H  8.1788115461319304E+000  7.8764550775677833E+000  8.4252410766688026E+000
       C  9.8958620020491637E+000  6.6809977532924547E+000  9.0170666795017667E+000
       H  9.8834385598663292E+000  6.0436021913590823E+000  8.1312925090598291E+000
       H  1.0620092436048919E+001  7.4817024391571305E+000  8.8498273890891035E+000
       H  1.0247707909840219E+001  6.0774136350197789E+000  9.8554451514907111E+000
       C  7.5874115302395868E+000  5.1654615183871355E+000  1.1092965300906799E+001
       H  8.4691325909703323E+000  4.5435392504164476E+000  1.0911481317286050E+001
       H  6.5625351110626999E+000  1.3796232803871546E+000  1.3827443279125123E-001
       C  7.6253426959197448E+000  2.9779125825766539E+000  1.1869289486304806E+000
       H  6.7750397310388371E+000  3.6378132352706869E+000  1.3684198383361477E+000
       H  7.7597805249500578E+000  2.3716066209044993E+000  2.0865265507899742E+000
       H  8.5221799173556771E+000  3.5883626195111815E+000  1.0615401947305712E+000
%ENDBLOCK positions_abs

FIX_COM : true

%BLOCK species_gamma
   radsectesla
   F            251814800.0    
%ENDBLOCK species_gamma

%BLOCK species_pot
   H         1|0.6|13|15|17|10(qc=8)
   B         2|1.2|12|14|16|20:21(qc=8)
   C         2|1.4|10|12|13|20:21(qc=7)
   O         2|1.1|17|20|23|20:21(qc=8)
   F         2|1.2|14|16|18|20:21(qc=7)
   P         3|1.8|4|4|5|30:31:32
%ENDBLOCK species_pot

SYMMETRY_TOL :     0.001000

%BLOCK symmetry_ops
# Symm. op. 1       E
          1.000000000000000       0.000000000000000       0.000000000000000
          0.000000000000000       1.000000000000000       0.000000000000000
          0.000000000000000       0.000000000000000       1.000000000000000
          0.000000000000000       0.000000000000000       0.000000000000000
%ENDBLOCK symmetry_ops

kpoint_mp_grid :    1   1   1
