# Supplementary material for: Origin of the 31P NMR Chemical Shift in Lewis Acid Adducts of Triethylphosphine Oxide. Does the Gutmann–Beckett Method Relate to Lewis Acid Strength?
Source: J Am Chem Soc. 2026 Apr 1;148(14):14768–78. doi: 10.1021/jacs.5c17621 (PMC13088190; doi:10.1021/jacs.5c17621)
Supplement: Supplementary file 1 [file ja5c17621_si_001.zip › Geoms/Solid-state/PPh3.cell]

# CELL file written 20:41:12 (GMT+2.0) 25th July 2025 from run CONTCAR

%BLOCK lattice_cart
   ANG
         1.0438155528473239E+001  0.0000000000000000E+000  0.0000000000000000E+000
        9.7955998999278615E-001  1.4651307372594809E+001  0.0000000000000000E+000
        2.8425426698595313E+000  1.4669848626443387E+000  1.6846455231220006E+001  
%ENDBLOCK lattice_cart

%BLOCK positions_abs
      P  1.1768989044906354E+001  3.8828992034429515E+000  9.6463881518068053E+000
       C  2.1722497989818614E+000  5.4198441690200942E+000  1.0156714177617914E+001
       C  2.6412978776773519E+000  6.3803840467584489E+000  9.2632848997970019E+000
       C  3.2084706027807970E+000  7.5622202219019172E+000  9.7312486848936395E+000
       C  3.3267556750395229E+000  7.7877158274494169E+000  1.1095792846967312E+001
       C  2.8631328106469436E+000  6.8348071948142497E+000  1.1997979144165372E+001
       C  1.2723993165247530E+001  5.6648768700514802E+000  1.1528432500452444E+001
       C  2.5865392902542208E+000  2.6283119125842336E+000  1.0051167262359165E+001
       C  3.8816520331456386E+000  2.9530088473613012E+000  1.0447792372155456E+001
       C  4.8023088740140114E+000  1.9593457351938033E+000  1.0749793562883800E+001
       C  5.4177921586439410E+000  1.5275683693651324E+001  1.0640963784274415E+001
       C  4.1310094190989597E+000  1.4937224284297228E+001  1.0234717655146900E+001
       C  2.2250578963569798E+000  1.2823156849663604E+000  9.9531021558133244E+000
       C  1.1900641040293735E+001  3.9706630687953863E+000  7.8276450293246258E+000
       C  2.4485937854442916E+000  3.2961186907470230E+000  7.1102827593951528E+000
       C  2.4690140863756755E+000  3.3461711914689953E+000  5.7219559005596370E+000
       C  1.5047480469723618E+000  4.0729125962847741E+000  5.0359819403901342E+000
       C  1.0941993172495247E+001  4.7340683420725904E+000  5.7393884333242218E+000
       C  1.0927315387908907E+001  4.6900974431649347E+000  7.1274967084304315E+000
       P  7.2851400656914569E+000  4.9196344458202406E+000  6.8881393653423242E+000
       C  7.1885036415455090E+000  4.8219441270960388E+000  8.7101053298911637E+000
       C  6.2008050654239772E+000  5.4659848068928198E+000  9.4516421356784388E+000
       C  6.1987487870122600E+000  5.3917393378222558E+000  1.0837702879035719E+001
       C  7.1844567840657882E+000  4.6749825565806615E+000  1.1504567728669681E+001
       C  8.1697943490727631E+000  4.0225319608811523E+000  1.0772838400402668E+001
       C  8.1683175584397638E+000  4.0916918678683656E+000  9.3865996945794397E+000
       C  6.0053308058385246E+000  6.1738649153516478E+000  6.5601182167742573E+000
       C  4.7182853974082999E+000  5.8553385110221567E+000  6.1375121669720416E+000
       C  3.7659028148114082E+000  6.8500572017918593E+000  5.9599509417682803E+000
       C  4.0941281156338079E+000  8.1742014270637924E+000  6.2115859283614316E+000
       C  5.3830531881851487E+000  8.5076210540386423E+000  6.6173743642392386E+000
       C  6.3389141176778709E+000  7.5141837020121010E+000  6.7799931375858327E+000
       C  6.4336225707545509E+000  3.3748293938857614E+000  6.4179140949321685E+000
       C  5.9438104714196527E+000  2.4538784360018435E+000  7.3436033012673780E+000
       C  5.3592666416519954E+000  1.2657737802872031E+000  6.9163793666832589E+000
       C  5.2308355551404855E+000  1.0033455772003728E+000  5.5588710603378182E+000
       C  5.7088286344170678E+000  1.9184894418170921E+000  4.6263816431613680E+000
       C  6.3232712667546105E+000  3.0860877770368607E+000  5.0544350370676243E+000
       P  3.9228555307859776E+000  2.1958901292580619E+000  4.8016669454314143E-001
       C  3.6491932612661464E+000  3.7963356597297060E+000  1.3188867400519282E+000
       C  2.4535167418848749E+000  4.5105017441669890E+000  1.2533341916391489E+000
       C  2.3234980348467142E+000  5.7297763225679903E+000  1.9132103459336844E+000
       C  3.3901783407702362E+000  6.2566243468223721E+000  2.6289277263032163E+000
       C  4.5872162157279792E+000  5.5522829184491771E+000  2.6984656674300922E+000
       C  4.7180873341670573E+000  4.3345740140005171E+000  2.0438541049997037E+000
       C  5.3341722680427246E+000  3.5627618123381151E+000  1.6192899440378515E+001
       C  4.0803217400065011E+000  3.0565970291926767E+000  1.6537970498006594E+001
       C  3.0609412571690826E+000  2.9927533961095216E+000  1.5594691452006010E+001
       C  3.2876799001589294E+000  3.4368174246943237E+000  1.4298830994083628E+001
       C  4.5252651238892145E+000  3.9624932168309037E+000  1.3946231115686402E+001
       C  5.5445534413424911E+000  4.0169016660207948E+000  1.4888127642573711E+001
       C  3.4480173713875724E+000  9.9308068626007828E-001  1.7756853894224374E+000
       C  2.5982633021248964E+000  1.2954257349691454E+000  2.8386684561760065E+000
       C  2.2539190262429663E+000  3.2490612171855493E-001  3.7705652607926088E+000
       C  3.7377554055600974E+000  1.3686286919932572E+001  3.6496195249754968E+000
       C  4.5953671082239236E+000  1.3372498327679473E+001  2.6018723451338444E+000
       C  4.9408124769202075E+000  1.4349884791977038E+001  1.6761862155911162E+000
       P  9.3262457579812139E+000  4.8378658714715153E+000  2.4558037318471668E-001
       C  1.0784386864120938E+001  6.5307067465084909E+000  1.5928946424476765E+001
       C  9.5673215595868975E+000  7.1236237373908882E+000  1.6266167673032665E+001
       C  8.5704746041321851E+000  7.2741817626175118E+000  1.5309969369357557E+001
       C  8.7865894485150182E+000  6.8347257773347456E+000  1.4008263788617199E+001
       C  9.9893478837072145E+000  6.2289842402116138E+000  1.3666390500487569E+001
       C  1.0984644687788737E+001  6.0819034194339645E+000  1.4622918614297289E+001
       C  8.8406753176197324E+000  3.3470530774262173E+000  1.1732627773311026E+000
       C  7.7561306647959212E+000  2.5375689963962889E+000  8.4322801857568119E-001
       C  7.5052934649722305E+000  1.3755094857995274E+000  1.5682301199624911E+000
       C  8.3169660530902849E+000  1.0205287110498404E+000  2.6353518879569813E+000
       C  9.3957782970936083E+000  1.8281913721976306E+000  2.9776358146179920E+000
       C  9.6601460560802881E+000  2.9725331160527912E+000  2.2428475680452382E+000
       C  8.9916344635150338E+000  6.1518950432778228E+000  1.4707276649054781E+000
       C  8.3605364322644320E+000  5.9547028034987255E+000  2.6980257971987518E+000
       C  8.1855382048623682E+000  7.0161825894307768E+000  3.5784204045211716E+000
       C  8.6393508656286055E+000  8.2834558787094803E+000  3.2357576988847576E+000
       C  9.2594318376443656E+000  8.4985599052142593E+000  2.0122612872276631E+000
       C  9.4367624358610485E+000  7.4334993089790284E+000  1.1422223561421330E+000
       H  2.5687125118843577E+000  6.2125303121369440E+000  8.1967017295679039E+000
       H  3.5629056872053306E+000  8.2978704577337812E+000  9.0174996846209599E+000
       H  3.7784951495873331E+000  8.6994885977030076E+000  1.1463882454337528E+001
       H  2.9509783338840507E+000  7.0114943269459742E+000  1.3063167965906326E+001
       H  1.2353668005853780E+001  4.9306173315781301E+000  1.2234275819864839E+001
       H  4.1742753922237430E+000  3.9898197497344570E+000  1.0511021034319240E+001
       H  5.8069053454603496E+000  2.2278827270427808E+000  1.1057058557043476E+001
       H  6.1300782463720322E+000  1.4501129840292499E+001  1.0888382632726449E+001
       H  3.8440969084314940E+000  1.3896381201252012E+001  1.0160697910879216E+001
       H  1.1653679332515294E+001  1.0111850566525096E+000  9.6598002102015137E+000
       H  3.2082165265213964E+000  2.7313293793822275E+000  7.6349058483528847E+000
       H  3.2492134307840721E+000  2.8246255746991267E+000  5.1800425912419641E+000
       H  1.5410259733442013E+000  4.1346236481123615E+000  3.9556065987353395E+000
       H  1.0157183775482261E+001  5.2617674220796156E+000  5.2098447260451959E+000
       H  1.0137089519937451E+001  5.2005907331762016E+000  7.6666379670819138E+000
       H  5.4234803002673893E+000  6.0266858601994082E+000  8.9487008433922703E+000
       H  5.4050221203160360E+000  5.8933383593952859E+000  1.1378560379048926E+001
       H  7.1969501281633663E+000  4.6271544816870778E+000  1.2586411580991474E+001
       H  8.9575062432328920E+000  3.4789736369561717E+000  1.1276849536333183E+001
       H  8.9500379278070543E+000  3.5862682824095669E+000  8.8309850674084611E+000
       H  4.4528190652496544E+000  4.8248417472677358E+000  5.9569250059251297E+000
       H  2.7655960824214745E+000  6.5826374674710104E+000  5.6384963814399853E+000
       H  3.3472998285239197E+000  8.9454874033977063E+000  6.0878176040871406E+000
       H  5.6421924347874590E+000  9.5413569246357053E+000  6.8039544037253625E+000
       H  7.3429998096166145E+000  7.7804111224688075E+000  7.0971118294340041E+000
       H  6.0182137880453750E+000  2.6544624982978506E+000  8.4041889434563952E+000
       H  4.9978660086748841E+000  5.5622510115131518E-001  7.6539253894914445E+000
       H  5.7374298108754180E+000  1.4744632832862305E+001  5.2152581096521384E+000
       H  5.6086511522790383E+000  1.7129801618985010E+000  3.5685771141599787E+000
       H  6.7277737914062721E+000  3.7783662257042407E+000  4.3237509027949024E+000
       H  1.6207633664927878E+000  4.1225521911055862E+000  6.7683160512390395E-001
       H  1.3817132075146357E+000  6.2663384700370841E+000  1.8691309486926408E+000
       H  3.2988536362768883E+000  7.2149981759326645E+000  3.1261210363788035E+000
       H  5.4192803750536962E+000  5.9652793724155027E+000  3.2566683563218253E+000
       H  5.6621426763772789E+000  3.7994743639569855E+000  2.0747914394279947E+000
       H  1.0527391143452480E+000  1.2395167326388659E+000  6.9917233834209269E-001
       H  1.2528325150373064E+001  2.5967540224947485E+000  1.5871607650124799E+001
       H  2.5052974839326665E+000  3.3429931145200396E+000  1.3557067326668973E+001
       H  4.6961750180893214E+000  4.2997090630386525E+000  1.2931648985712355E+001
       H  6.5212497590392591E+000  4.4082639271332820E+000  1.4622182579182619E+001
       H  2.2070752693477096E+000  2.3001619598695933E+000  2.9349024135941355E+000
       H  1.5950428892792619E+000  5.7238112417452136E-001  4.5945138789084385E+000
       H  3.4698343068204798E+000  1.2935031266441962E+001  4.3858421210876521E+000
       H  4.9892247298287069E+000  1.2368011515846634E+001  2.4994654272577184E+000
       H  5.6133799647244933E+000  1.4085017985699789E+001  8.6752743541909338E-001
       H  6.5535567388645921E+000  6.0053445200674220E+000  4.3090022282640034E-001
       H  7.6255377470404779E+000  7.7328107897006380E+000  1.5579187596457970E+001
       H  8.0265437513526674E+000  6.9753584778596505E+000  1.3251002900104492E+001
       H  1.0149051384237913E+001  5.8870317177482647E+000  1.2651044189472966E+001
       H  1.1930996433200164E+001  5.6161984419430464E+000  1.4371016392315767E+001
       H  7.1004127274800490E+000  2.8111649928024254E+000  2.5232324123247846E-002
       H  6.6590224225407635E+000  7.5171294375007847E-001  1.3063907963581185E+000
       H  8.1168127680243956E+000  1.1721356254918072E-001  3.1971785663369561E+000
       H  1.0025088262519322E+001  1.5645078478537362E+000  3.8181268646047140E+000
       H  1.0508089508779921E+001  3.5947296558106117E+000  2.5043687028007704E+000
       H  8.0140903446380989E+000  4.9636215994042940E+000  2.9637618077319408E+000
       H  7.6859111470218506E+000  6.8586821614423261E+000  4.5275963780096591E+000
       H  8.5042291439914646E+000  9.1061568951899332E+000  3.9239687793596314E+000
       H  9.6050682604778554E+000  9.4877111955365265E+000  1.7340280027784207E+000
       H  9.9181292331243114E+000  7.6036950542176003E+000  1.8866353256824181E-001
       P  2.4912012612239289E+000  1.2235442577462635E+001  7.2000901337970555E+000
       C  1.2087964864709734E+001  1.0698505356531669E+001  6.6898522472439117E+000
       C  1.1619009513907814E+001  9.7379137060042140E+000  7.5832784069749728E+000
       C  1.1051748051089762E+001  8.5561058344807694E+000  7.1153158750364085E+000
       C  1.0933389386759995E+001  8.3305419970615961E+000  5.7508564666437785E+000
       C  1.1397067713821420E+001  9.2834042505916781E+000  4.8485545848908345E+000
       C  1.5361618652798499E+000  1.0453391260313373E+001  5.3180962291192229E+000
       C  1.1673577706694619E+001  1.3489920735985310E+001  6.7952086672123508E+000
       C  1.0378709131794009E+001  1.3165295190892028E+001  6.3986552575025781E+000
       C  9.4579321583280080E+000  1.4159132629486576E+001  6.0964877522843937E+000
       C  8.8423261012241330E+000  8.4251067841497917E-001  6.2053784577273223E+000
       C  1.0129336709669163E+001  1.1811044705252669E+000  6.6116164037059493E+000
       C  1.2035080047946462E+001  1.4836193498555831E+001  6.8934259319403424E+000
       C  2.3595382615225180E+000  1.2147695829032907E+001  9.0188475077160071E+000
       C  1.1811709917780174E+001  1.2822198605192758E+001  9.7362170443038671E+000
       C  1.1791302621299737E+001  1.2772095475425484E+001  1.1124591318688879E+001
       C  1.2755601971925824E+001  1.2045342861780677E+001  1.1810527709677434E+001
       C  3.3183670116257944E+000  1.1384207948682278E+001  1.1107013040518062E+001
       C  3.3329902888956000E+000  1.1428167959879435E+001  9.7189804380862537E+000
       P  6.9751129758182699E+000  1.1198697068499637E+001  9.9582039834127531E+000
       C  7.0717795089281932E+000  1.1296236155830773E+001  8.1361924951964699E+000
       C  8.0596014891574619E+000  1.0652380277528913E+001  7.3946651078323216E+000
       C  8.0614627875720775E+000  1.0726530770544814E+001  6.0087386067055659E+000
       C  7.0758262813296611E+000  1.1443420159541242E+001  5.3418191068744791E+000
       C  6.0904363135339485E+000  1.2095745950611365E+001  6.0735470967771068E+000
       C  6.0920596682854553E+000  1.2026691699843401E+001  7.4598061670563851E+000
       C  8.2549378588968754E+000  9.9443539797875697E+000  1.0286369442595252E+001
       C  9.5419852414187680E+000  1.0262924309723530E+001  1.0708824099148000E+001
       C  1.0494395809087459E+001  9.2681826266866381E+000  1.0886403219540918E+001
       C  1.0166102135476040E+001  7.9439751599241060E+000  1.0634844148964820E+001
       C  8.8772088569533949E+000  7.6106064264992073E+000  1.0229213513006162E+001
       C  7.9213189317114043E+000  8.6040708854541528E+000  1.0066545572373311E+001
       C  7.8266703688026729E+000  1.2743508441086176E+001  1.0428451203795433E+001
       C  8.3164619670059032E+000  1.3664429314546020E+001  9.5027992506049070E+000
       C  8.9008986302576840E+000  1.4852561855375203E+001  9.9300527312315907E+000
       C  9.0294401689788977E+000  1.5114928787628559E+001  1.1287575917794392E+001
       C  8.5515247778158940E+000  1.4199801502812104E+001  1.2220084477403452E+001
       C  7.9372034176851143E+000  1.3032103726455180E+001  1.1791956728744873E+001
       P  1.0337459481625631E+001  1.3922446882312173E+001  1.6366333168532645E+001
       C  1.0611061707298440E+001  1.2321943349094148E+001  1.5527420371741920E+001
       C  1.1806731300783389E+001  1.1607826166872291E+001  1.5593015151996147E+001
       C  1.1936701152819928E+001  1.0388630850025322E+001  1.4933177274266830E+001
       C  1.0869925138520978E+001  9.8616969062981550E+000  1.4217495622550244E+001
       C  9.6729222253554159E+000  1.0566024788812067E+001  1.4148027202591443E+001
       C  9.5421192918163644E+000  1.1783760780413941E+001  1.4802494230457789E+001
       C  8.9261021627934944E+000  1.2555599029520625E+001  6.5356547481673843E-001
       C  1.0180004872539211E+001  1.3061731500729637E+001  3.0853157632719896E-001
       C  1.1199322264713386E+001  1.3125636176769667E+001  1.2517810768265951E+000
       C  1.0972599531569877E+001  1.2681471114490336E+001  2.5476679072242381E+000
       C  9.7349864141696560E+000  1.2155818630772128E+001  2.9001992793005411E+000
       C  8.7157760878888872E+000  1.2101323747888827E+001  1.9582712724443561E+000
       C  1.0812208431577076E+001  1.5125273400065034E+001  1.5070783910150315E+001
       C  1.1662138181392143E+001  1.4822980867066491E+001  1.4007850645656029E+001
       C  1.2006348566625462E+001  1.5793388105048333E+001  1.3076019980495616E+001
       C  1.0522420489118325E+001  2.4320470744502565E+000  1.3196894459118521E+001
       C  9.6646200224623744E+000  2.7457344358539544E+000  1.4244534774395508E+001
       C  9.3192463319678733E+000  1.7682768929843684E+000  1.5170312229333357E+001
       P  4.9339773475857980E+000  1.1280387611788731E+001  1.6600880120615876E+001
       C  3.4759251275555907E+000  9.5875618596539294E+000  9.1755819208626677E-001
       C  4.6931636415990416E+000  8.9945452395789776E+000  5.8028942259206728E-001
       C  5.6897785935776151E+000  8.8438620228089366E+000  1.5363523540435859E+000
       C  5.4736607503959860E+000  9.2833964506279987E+000  2.8382812594870739E+000
       C  4.2711638932172962E+000  9.8890403468414743E+000  3.1800618415307254E+000
       C  3.2756622077087041E+000  1.0036178027032046E+001  2.2233415318896870E+000
       C  5.4196245408653647E+000  1.2771207231182158E+001  1.5673076130478799E+001
       C  6.5041471011462182E+000  1.3580975732667113E+001  1.6003263225366560E+001
       C  6.7549997309287937E+000  1.4742718574846837E+001  1.5278249123207727E+001
       C  5.9431735722259162E+000  1.5097826772497857E+001  1.4211115197066974E+001
       C  4.8645331748464544E+000  1.4290245464176081E+001  1.3868804378085935E+001
       C  4.6001374328225522E+000  1.3145757294028954E+001  1.4603636629669715E+001
       C  5.2686562811718991E+000  9.9664407270312463E+000  1.5375742062772144E+001
       C  5.8996595195518777E+000  1.0163649115778037E+001  1.4148398100182751E+001
       C  6.0745797638747270E+000  9.1020862256039141E+000  1.3267950277202591E+001
       C  5.6210402679142240E+000  7.8348919610213406E+000  1.3610747710667450E+001
       C  5.0008457851666259E+000  7.6197163402811636E+000  1.4834306736481610E+001
       C  4.8236159715396774E+000  8.6848582889295027E+000  1.5704258941552935E+001
       H  1.1691609148721968E+001  9.9058081161096201E+000  8.6497819819823452E+000
       H  1.0697383278314142E+001  7.8204299167776803E+000  7.8290615657138849E+000
       H  1.0481668572498048E+001  7.4187966574735293E+000  5.3826899836890645E+000
       H  1.1309235275334569E+001  9.1066621372319752E+000  3.7833260430972202E+000
       H  1.9065167914224868E+000  1.1187532758618307E+001  4.6121296001052929E+000
       H  1.0085994599112276E+001  1.2128468536671713E+001  6.3354635425232200E+000
       H  8.4534471037890331E+000  1.3890383526108506E+001  5.7892371929205222E+000
       H  8.1301995369461739E+000  1.6170880090441471E+000  5.9578010123596323E+000
       H  1.0416070554619655E+001  2.2219876696310688E+000  6.6857548064783172E+000
       H  2.6065123497388241E+000  1.5107242546776883E+001  7.1867468011647002E+000
       H  1.1052032212950177E+001  1.3386931386888666E+001  9.2117206678973051E+000
       H  1.1011104106879351E+001  1.3293593196140501E+001  1.1666578091913054E+001
       H  1.2719426379549782E+001  1.1983651249217367E+001  1.2890913057382585E+001
       H  4.1032531848164915E+000  1.0856511327238913E+001  1.1636535135956901E+001
       H  4.1232641533439294E+000  1.0917731766754788E+001  9.1798132505797874E+000
       H  8.8369179863210370E+000  1.0091718102458433E+001  7.8975310283997802E+000
       H  8.8551919221953934E+000  1.0225018836420299E+001  5.4678507813543868E+000
       H  7.0632147045617106E+000  1.1491173569792993E+001  4.2600186394418964E+000
       H  5.3028999854337799E+000  1.2639512130988152E+001  5.5695573417136126E+000
       H  5.3103733225879717E+000  1.2532194073152482E+001  8.0155039433866992E+000
       H  9.8075601621372055E+000  1.1293417882228528E+001  1.0889348392950655E+001
       H  1.1494690377040646E+001  9.5356023831523853E+000  1.1207732141688322E+001
       H  1.0912955191019616E+001  7.1727786855011306E+000  1.0758679600982830E+001
       H  8.6180089758805831E+000  6.5769185123981204E+000  1.0042813389244635E+001
       H  6.9172152405923306E+000  8.3378243182108864E+000  9.7495671988131303E+000
       H  8.2418672226059027E+000  1.3463937161820320E+001  8.4422543853208367E+000
       H  9.2622229762910777E+000  1.5562130243791074E+001  9.1926545606253711E+000
       H  8.5228014737006355E+000  1.3736599055438781E+000  1.1631148183455084E+001
       H  8.6518381346089619E+000  1.4405254006580163E+001  1.3277913144493747E+001
       H  7.5328738018517347E+000  1.2339752060518665E+001  1.2522734519191680E+001
       H  1.2639426194699013E+001  1.1995832775641876E+001  1.6169548261730739E+001
       H  1.2878459645637019E+001  9.8519790680623522E+000  1.4977216398252466E+001
       H  1.0961249833737403E+001  8.9032595956235880E+000  1.3720316268079740E+001
       H  8.8407927159364164E+000  1.0153069819900418E+001  1.3589905123246014E+001
       H  8.5981074526733963E+000  1.2318857621586172E+001  1.4771648428790090E+001
       H  1.3207625766881083E+001  1.4878774335208526E+001  1.6147279137953863E+001
       H  1.7320283201658271E+000  1.3521545467842749E+001  9.7488709753512215E-001
       H  1.1755035054866497E+001  1.2775349491744969E+001  3.2893916555528886E+000
       H  9.5641860259196818E+000  1.1818434036198745E+001  3.9147586258507614E+000
       H  7.7391631895000099E+000  1.1709878514669526E+001  2.2242574469586964E+000
       H  1.2053372443372151E+001  1.3818246128575980E+001  1.3911820757843506E+001
       H  1.2665263067315040E+001  1.5546011620311996E+001  1.2252163250340111E+001
       H  1.0790179994090586E+001  3.1833883498485536E+000  1.2460660766011598E+001
       H  9.2706810661258263E+000  3.7502301109064495E+000  1.4346921225213777E+001
       H  8.6465566727924941E+000  2.0332286471062950E+000  1.5978880724274404E+001
       H  7.7067257772057891E+000  1.0112905329057668E+001  1.6415525516427323E+001
       H  6.6347032181531338E+000  8.3854162540588231E+000  1.2671550148278952E+000
       H  6.2338165815506903E+000  9.1426730563361964E+000  3.5953908405065049E+000
       H  4.1113228081492927E+000  1.0231004006948268E+001  4.1953800960181571E+000
       H  2.3293669447965888E+000  1.0502022692946237E+001  2.4754641614207786E+000
       H  7.1598812349347689E+000  1.3307222496295678E+001  1.6821104216673596E+001
       H  7.6011478685740714E+000  1.5366585231932712E+001  1.5539991270982243E+001
       H  6.1434058748783107E+000  1.6001106795889779E+001  1.3649390878255014E+001
       H  4.2351354349646080E+000  1.4553815165023590E+001  1.3028288107776923E+001
       H  3.7521141320483551E+000  1.2523467049131368E+001  1.4342151990809212E+001
       H  6.2459211937431789E+000  1.1154751396465388E+001  1.3882551841224315E+001
       H  6.5741605122775324E+000  9.2595706427004121E+000  1.2318724285174490E+001
       H  5.7559801556943864E+000  7.0122092684111923E+000  1.2922497816219026E+001
       H  4.6552646485786546E+000  6.6305159884183231E+000  1.5112533609155321E+001
       H  4.3422718188728444E+000  8.5146109932432701E+000  1.6657779204521589E+001
%ENDBLOCK positions_abs

FIX_COM : true

%BLOCK species_pot
   H         1|0.6|13|15|17|10(qc=8)
   C         2|1.4|10|12|13|20:21(qc=7)
   P         3|1.8|4|4|5|30:31:32
%ENDBLOCK species_pot

SYMMETRY_TOL :     0.001000

%BLOCK symmetry_ops
# Symm. op. 1       E
          1.000000000000000       0.000000000000000       0.000000000000000
          0.000000000000000       1.000000000000000       0.000000000000000
          0.000000000000000       0.000000000000000       1.000000000000000
          0.000000000000000       0.000000000000000       0.000000000000000
%ENDBLOCK symmetry_ops

kpoint_mp_grid :    1   1   1
