# Supplementary material for: Origin of the 31P NMR Chemical Shift in Lewis Acid Adducts of Triethylphosphine Oxide. Does the Gutmann–Beckett Method Relate to Lewis Acid Strength?
Source: J Am Chem Soc. 2026 Apr 1;148(14):14768–78. doi: 10.1021/jacs.5c17621 (PMC13088190; doi:10.1021/jacs.5c17621)
Supplement: Supplementary file 1 [file ja5c17621_si_001.zip › Geoms/Solid-state/TEPO.cell]

# CELL file written 17:18:55 (GMT+2.0) 25th July 2025 from run CONTCAR

%BLOCK lattice_cart
   ANG
        9.9044598301317226E+000  0.0000000000000000E+000  0.0000000000000000E+000
        0.0000000000000000E+000  1.3797436102118050E+001  0.0000000000000000E+000
        0.0000000000000000E+000  0.0000000000000000E+000  1.0469630568368506E+001
%ENDBLOCK lattice_cart

%BLOCK positions_abs
      H  5.1218564709403980E+000  5.7944725239312884E+000  6.0383029796538272E+000
       H  1.6767775519231404E-001  5.7871713887441203E+000  6.0400399124841373E+000
       H  3.8692951409642573E+000  6.8071845771476767E+000  6.7706662663072636E+000
       H  8.8196405258424182E+000  6.8004617301475712E+000  6.7712303574781778E+000
       H  3.8861768223365862E+000  4.5035715725239633E+000  7.8296657812822623E+000
       H  8.8314383537614649E+000  4.4980286703412213E+000  7.8302177673494668E+000
       H  3.4980487541661289E+000  3.7898996207874038E+000  6.2651609585051249E+000
       H  8.4495972854333683E+000  3.7828684358914177E+000  6.2646739618031839E+000
       H  2.3452992993750126E+000  4.8664163690900457E+000  7.0449047746531779E+000
       H  7.2929779361239966E+000  4.8593117353321711E+000  7.0398264947051770E+000
       H  2.3639897061774801E-001  7.5698267961247234E+000  4.0227748731196700E+000
       H  5.1863725866486288E+000  7.5767480408190373E+000  4.0238079014899970E+000
       H  3.8504620997286634E+000  7.7685103531217647E+000  2.8851321081204788E+000
       H  8.8038877424770394E+000  7.7636885688491963E+000  2.8854798377828739E+000
       H  3.9459786794533502E+000  9.8522974354200716E+000  4.2107680181224838E+000
       H  8.8990359534154475E+000  9.8463661820449726E+000  4.2112229842171311E+000
       H  3.9706849775533568E+000  8.9491007345337152E+000  5.7208239729368664E+000
       H  8.9283539711718163E+000  8.9432348726339850E+000  5.7213453746708716E+000
       H  2.5107443647366501E+000  8.9585503817690544E+000  4.7278305239114271E+000
       H  7.4663732097602855E+000  8.9500651771996704E+000  4.7314732565468454E+000
       H  1.9522078340157081E-001  5.0721083931975759E+000  3.4569853638448471E+000
       H  5.1509147089779388E+000  5.0797924818602525E+000  3.4586780225142348E+000
       H  3.9178537857506193E+000  3.9280979540834373E+000  3.9772853202624194E+000
       H  8.8666054966065904E+000  3.9211366720032350E+000  3.9773388575007202E+000
       H  3.8268080390407189E+000  4.0986824196775045E+000  1.4749152434797237E+000
       H  8.7748455291689176E+000  4.0950923793781246E+000  1.4735992269374460E+000
       H  3.5805381261166143E+000  5.8405356767497167E+000  1.5690432646867520E+000
       H  8.5255149245736330E+000  5.8360533418274345E+000  1.5707968416350917E+000
       H  2.3486335742446718E+000  4.7455374127320544E+000  2.1898991245687700E+000
       H  7.2961778085220566E+000  4.7375435794327911E+000  2.1914670952723498E+000
       H  9.6385500284008749E+000  8.0431052386255786E+000  8.6036060084464483E-001
       H  4.6861337364955302E+000  8.0415769820837060E+000  8.6048619147598382E-001
       H  9.9099882644416815E-001  7.0333796850493187E+000  1.5946614226290408E+000
       H  5.9435650646774576E+000  7.0327808699847765E+000  1.5951811389750701E+000
       H  9.7312321926273693E-001  9.3237758948499341E+000  2.6699166145987210E+000
       H  5.9227764825721581E+000  9.3235891538697118E+000  2.6703852492201867E+000
       H  1.3317359756302229E+000  1.0058005212301135E+001  1.1081745886188552E+000
       H  6.2818470056505191E+000  1.0057823840511171E+001  1.1091232173350731E+000
       H  2.5072859256836160E+000  8.9882732642006165E+000  1.8617107072618035E+000
       H  7.4578132890553066E+000  8.9888752655395834E+000  1.8636172183876523E+000
       H  4.6475231968820685E+000  6.2990911120032509E+000  9.2779114908204861E+000
       H  9.5992139660169897E+000  6.3006702384181148E+000  9.2770491006858880E+000
       H  1.0294601672730181E+000  6.1515837212334423E+000  8.1299934026332874E+000
       H  5.9822980127775969E+000  6.1512996313254336E+000  8.1306926698631319E+000
       H  9.2989668799047132E-001  4.0209614688027235E+000  9.3807770728026867E+000
       H  5.8839718268018366E+000  4.0202005709190134E+000  9.3790985508138469E+000
       H  9.1814870933812043E-001  4.8702034187010623E+000  4.5261166090117361E-001
       H  5.8715591341699858E+000  4.8674098617183548E+000  4.5220100469618163E-001
       H  2.3713703762550589E+000  4.8918719153136978E+000  9.9197028102659441E+000
       H  7.3247470437542486E+000  4.8912653699567281E+000  9.9194414425624302E+000
       H  4.6906776671694770E+000  8.8104421890656539E+000  8.7691391952366189E+000
       H  9.6431392966510856E+000  8.8114535609466085E+000  8.7688593375064396E+000
       H  9.8503677548684299E-001  9.9475316771242088E+000  9.2922279059897157E+000
       H  5.9368649892402541E+000  9.9468292861645011E+000  9.2921834586424108E+000
       H  1.0946148357796222E+000  9.7959574081236731E+000  6.7945224651985079E+000
       H  6.0447167452424075E+000  9.7938208726035629E+000  6.7944780339712318E+000
       H  1.2745527167875697E+000  8.0462801431751778E+000  6.8701634373565090E+000
       H  6.2276857174413278E+000  8.0445921042795767E+000  6.8709682015923557E+000
       H  2.5472571104824127E+000  9.0865934021621229E+000  7.5024731809307914E+000
       H  7.4989806736162112E+000  9.0871732331432842E+000  7.5023053878971222E+000
       H  2.6517000434315254E+000  1.1612318505424755E+000  6.0253639947096911E+000
       H  7.5963104897670393E+000  1.1519143754200216E+000  6.0299990574124074E+000
       H  1.4027214604394604E+000  1.4755069169617485E-001  6.7609895555696351E+000
       H  6.3516496957589119E+000  1.3404846959503716E-001  6.7698451184103696E+000
       H  1.4139856525416743E+000  2.4507390550004247E+000  7.8199787399417318E+000
       H  6.3460243674023662E+000  2.4388804674910856E+000  7.8182937065699045E+000
       H  1.0227710187020664E+000  3.1638259743063477E+000  6.2555473407321820E+000
       H  5.9660399709073086E+000  3.1470029704940772E+000  6.2491740523528332E+000
       H  4.8116544478703203E+000  2.0682451781303084E+000  7.0251950957327303E+000
       H  9.7784108770944016E+000  2.0830999721310590E+000  7.0357905636687299E+000
       H  2.6966490158793142E+000  1.3159495013438395E+001  4.0136407761878807E+000
       H  7.6778520632838010E+000  1.3158513377062109E+001  4.0313456185932850E+000
       H  1.3523726260514308E+000  1.2969471127180773E+001  2.8840789930115296E+000
       H  6.3461763374815847E+000  1.2946630162658602E+001  2.8916055801296627E+000
       H  1.4505340216493505E+000  1.0892556031240471E+001  4.2233212470067398E+000
       H  6.4547300479977094E+000  1.0872196421969994E+001  4.2300906188515173E+000
       H  1.4854533620257009E+000  1.1806400301319313E+001  5.7263628709539507E+000
       H  6.4721366733463004E+000  1.1784272610115963E+001  5.7346860622120390E+000
       H  1.9856814610755058E-002  1.1793082377472372E+001  4.7415895501746190E+000
       H  5.0130413007748720E+000  1.1759526217108320E+001  4.7410329728526666E+000
       H  2.6809754984087588E+000  1.8517396441445775E+000  3.4382651086487672E+000
       H  7.6108301025795679E+000  1.8527438838792394E+000  3.4420195618771010E+000
       H  1.4596306909036008E+000  3.0176622404932627E+000  3.9546686822937458E+000
       H  6.3714131476671145E+000  2.9962434669076154E+000  3.9612680237210696E+000
       H  1.3479840202666868E+000  2.8358046702399253E+000  1.4552625188573893E+000
       H  6.2682232978330443E+000  2.8159068000742509E+000  1.4612490191920418E+000
       H  1.1042746681753273E+000  1.0941540626650488E+000  1.5573432244786249E+000
       H  6.0401530553596352E+000  1.0719133271380694E+000  1.5609438567104756E+000
       H  9.7791659157637021E+000  2.1901118472081778E+000  2.1811019946151933E+000
       H  4.8003910580068725E+000  2.1559738882945481E+000  2.1852217240080138E+000
       H  2.2111038795852260E+000  1.2714610089519386E+001  8.6257134676473046E-001
       H  7.1634423238887281E+000  1.2715162202971744E+001  8.6117397339114621E-001
       H  3.4678214792227360E+000  1.3724754658664221E+001  1.5962401018433303E+000
       H  8.4241419974220939E+000  1.3718598875700613E+001  1.5982431477522216E+000
       H  3.4624307047600684E+000  1.1442117711888415E+001  2.6763458977907644E+000
       H  8.4132120933418140E+000  1.1428671946773006E+001  2.6670361697683900E+000
       H  3.7999831023830608E+000  1.0697949779426528E+001  1.1144994124157195E+000
       H  8.7464679329320099E+000  1.0692877962200033E+001  1.1007736520252551E+000
       H  3.4713691887281871E-002  1.1753911752909097E+001  1.8397292546471209E+000
       H  4.9884785238143632E+000  1.1766852329115096E+001  1.8495141598483336E+000
       H  2.1641371223209656E+000  6.5563130295670380E-001  9.2762548848735165E+000
       H  7.1168200984120693E+000  6.5632990597306085E-001  9.2770363467412480E+000
       H  3.4959371616629147E+000  8.0269106483621178E-001  8.1258754676275302E+000
       H  8.4490941659105783E+000  8.0626763876970964E-001  8.1269918867843298E+000
       H  3.3919890185179420E+000  2.9386188230042838E+000  9.3654525753741709E+000
       H  8.3439275801769988E+000  2.9390723043646880E+000  9.3725039948056992E+000
       H  3.3873576146726299E+000  2.0980202875847223E+000  4.4174632773799610E-001
       H  8.3402256468721543E+000  2.0941721147508900E+000  4.4637160825076860E-001
       H  4.8381433495899842E+000  2.0756320717719321E+000  9.9050563763946577E+000
       H  9.7907386749701804E+000  2.0752902188197870E+000  9.9091187534245435E+000
       H  2.2181976562371504E+000  1.1942902500631293E+001  8.7710696202225584E+000
       H  7.1705578448058285E+000  1.1944154506703985E+001  8.7683653068344718E+000
       H  3.4676831534561550E+000  1.0810649670637019E+001  9.2946197283332985E+000
       H  8.4180007162794883E+000  1.0810970777532241E+001  9.2944447800009673E+000
       H  3.5747330668994808E+000  1.0959039280457343E+001  6.7975386652368126E+000
       H  8.5338052208795059E+000  1.0955756656028854E+001  6.7990065231850192E+000
       H  3.7493630715559001E+000  1.2709529998457706E+001  6.8692213770061032E+000
       H  8.7037332125917377E+000  1.2707031372460209E+001  6.8686033293540829E+000
       H  5.0259659034208601E+000  1.1674422927962681E+001  7.5023686279786457E+000
       H  7.6620539486062775E-002  1.1676013354417606E+001  7.5067171185917791E+000
       C  4.0399909467349575E+000  5.9003785380588596E+000  6.1801213783643636E+000
       C  8.9902064596962319E+000  5.8937827935540383E+000  6.1804215518438843E+000
       C  3.4078805914842629E+000  4.6974532029491849E+000  6.8664505097161195E+000
       C  8.3563144072720945E+000  4.6907201700144228E+000  6.8651868539604308E+000
       C  4.1016485113003620E+000  7.7073673027521732E+000  3.9472358625791446E+000
       C  9.0562644584698386E+000  7.7013382274835109E+000  3.9472498766009436E+000
       C  3.6019604977360586E+000  8.9343883789817387E+000  4.6932041006477192E+000
       C  8.5574569724164533E+000  8.9279666956753054E+000  4.6944426142543669E+000
       C  4.0717639939949501E+000  4.8933152165027440E+000  3.4829660636072650E+000
       C  9.0204059453461536E+000  4.8864717368289359E+000  3.4829109059470791E+000
       C  3.4258588937642021E+000  4.8976349564340795E+000  2.1029307538188644E+000
       C  8.3730365598146097E+000  4.8920134921580347E+000  2.1035112457959078E+000
       C  8.1498077630985188E-001  7.9417486704080096E+000  1.0076352114105742E+000
       C  5.7670160100632444E+000  7.9410831808682003E+000  1.0082096746043407E+000
       C  1.4407108618904325E+000  9.1457091584217132E+000  1.6988287750164528E+000
       C  6.3912514989702620E+000  9.1455260525893447E+000  1.6998077500173261E+000
       C  7.8012870306070192E-001  6.1741561063709129E+000  9.1946471035054493E+000
       C  5.7329845016538048E+000  6.1733989735560906E+000  9.1953779415965151E+000
       C  1.2800644161464445E+000  4.9201580995062271E+000  9.8934342379903502E+000
       C  6.2334795132412824E+000  4.9189074234852477E+000  9.8930689388097210E+000
       C  8.1980219822457812E-001  8.9862012235612791E+000  8.7946173343625134E+000
       C  5.7717718937101763E+000  8.9852977899726607E+000  8.7948784676087115E+000
       C  1.4649474916134726E+000  8.9764984553893328E+000  7.4144660506110220E+000
       C  6.4167965023426277E+000  8.9754254123615631E+000  7.4146805013179939E+000
       C  1.5703673233576547E+000  1.0546041673129694E+000  6.1698946174034877E+000
       C  6.5155140585024105E+000  1.0383741752356477E+000  6.1735928780703473E+000
       C  9.3586041155747612E-001  2.2558207881382630E+000  6.8569299426237365E+000
       C  5.8746839790194567E+000  2.2407183615420463E+000  6.8524194422399018E+000
       C  1.6107272364908702E+000  1.3035113643556118E+001  3.9441534557034652E+000
       C  6.5946211687297067E+000  1.3016663029446907E+001  3.9536750086812913E+000
       C  1.1109146622796524E+000  1.1814767660650016E+001  4.7007557325506886E+000
       C  6.1040983814522187E+000  1.1790392112077001E+001  4.7067568856608339E+000
       C  1.6037319648253319E+000  2.0481803948656192E+000  3.4657465181892193E+000
       C  6.5302415691082567E+000  2.0300478440086018E+000  3.4704228144128089E+000
       C  9.5156138174090632E-001  2.0388539480307157E+000  2.0886383378797491E+000
       C  5.8786729227571577E+000  2.0143584544104987E+000  2.0935083935488934E+000
       C  3.2920228737030115E+000  1.2816680769992093E+001  1.0086753544583229E+000
       C  8.2447906056219669E+000  1.2813486848296119E+001  1.0071383700352874E+000
       C  3.9195666782415977E+000  1.1612884408828620E+001  1.6990472404914201E+000
       C  8.8695831765840119E+000  1.1604173039790483E+001  1.6902337954955318E+000
       C  3.2489629144729206E+000  7.8467002476703429E-001  9.1911878188252913E+000
       C  8.2016544803454039E+000  7.8560602671448232E-001  9.1921996272116040E+000
       C  3.7469090066949327E+000  2.0436898624788520E+000  9.8820783852439327E+000
       C  8.6994653801994257E+000  2.0429136816593649E+000  9.8863809456542917E+000
       C  3.2997720466741067E+000  1.1771165000257433E+001  8.7964117194160778E+000
       C  8.2519310618771478E+000  1.1771442904440452E+001  8.7955850436958301E+000
       C  3.9432309394800584E+000  1.1781096585560238E+001  7.4153241460953536E+000
       C  8.8984315447771891E+000  1.1779789544501455E+001  7.4163673210350129E+000
       O  1.8575604312464320E+000  6.2031208582355450E+000  4.5034034611361449E+000
       O  6.8097143463805168E+000  6.2031685118919944E+000  4.5033160050204568E+000
       O  3.0177830524958842E+000  7.6675908783615361E+000  9.8479537153950236E+000
       O  7.9701130274243139E+000  7.6675841369425877E+000  9.8479722363183839E+000
       O  4.3338201879803249E+000  6.9674371783227773E-001  4.5030162221367531E+000
       O  9.2858836274635319E+000  7.7016996624483991E-001  4.5025043990908014E+000
       O  5.4100048711777726E-001  1.3103533249298074E+001  9.8478741517582797E+000
       O  5.4930925811825606E+000  1.3103583358596348E+001  9.8479236633772071E+000
       P  3.3610041895238547E+000  6.1779048864123389E+000  4.5345395771543151E+000
       P  8.3129632401236648E+000  6.1730407019362472E+000  4.5343973752820377E+000
       P  1.5139910205516593E+000  7.6868825439730823E+000  9.8393625673122287E+000
       P  6.4662614692297824E+000  7.6864574063955908E+000  9.8399593886326322E+000
       P  8.8515998745422508E-001  7.7639098762431813E-001  4.5273453489698641E+000
       P  5.8367126391942890E+000  7.4350935497190040E-001  4.5311819028084592E+000
       P  3.9893013308537282E+000  1.3074529313695541E+001  9.8395363066782391E+000
       P  8.9417969908420822E+000  1.3074664287158612E+001  9.8387308183842563E+000
%ENDBLOCK positions_abs

FIX_COM : true

%BLOCK species_pot
   H         1|0.6|13|15|17|10(qc=8)
   C         2|1.4|10|12|13|20:21(qc=7)
   O         2|1.1|17|20|23|20:21(qc=8)
   P         3|1.8|4|4|5|30:31:32
%ENDBLOCK species_pot

SYMMETRY_TOL :     0.001000

%BLOCK symmetry_ops
# Symm. op. 1       E
          1.000000000000000       0.000000000000000       0.000000000000000
          0.000000000000000       1.000000000000000       0.000000000000000
          0.000000000000000       0.000000000000000       1.000000000000000
          0.000000000000000       0.000000000000000       0.000000000000000
%ENDBLOCK symmetry_ops

kpoint_mp_grid :    1   1   1
