# Supplementary material for: Origin of the 31P NMR Chemical Shift in Lewis Acid Adducts of Triethylphosphine Oxide. Does the Gutmann–Beckett Method Relate to Lewis Acid Strength?
Source: J Am Chem Soc. 2026 Apr 1;148(14):14768–78. doi: 10.1021/jacs.5c17621 (PMC13088190; doi:10.1021/jacs.5c17621)
Supplement: Supplementary file 2 [file ja5c17621_si_002.csv]

Molecule	dDelta_11	dDelta_22	dDelta_33	dDelta_DIA_iso	dDelta_DIA_x	dDelta_DIA_y	dDelta_DIA_z	dDelta_PARA_iso	dDelta_PARA_x	dDelta_PARA_y	dDelta_PARA_z	dDelta_iso	hybr_PO_O_p/s	hybr_PO_P_p/s	InvCube_Distance_acceptor_last_O	InvCube_Distance_last_P_last_O	Av_InvCube_Distance_P_C	Av_Distance_P-C	Formation Electronic Energy	Formation Free Energy	ZORA_dDelta_DIA_11	ZORA_dDelta_DIA_22	ZORA_dDelta_DIA_33	ZORA_dDelta_DIA_iso	ZORA_dDelta_PARA_11	ZORA_dDelta_PARA_22	ZORA_dDelta_PARA_33	ZORA_dDelta_PARA_iso	ZORA_dDelta_11	ZORA_dDelta_22	ZORA_dDelta_33	ZORA_dDelta_iso	F_affinity	NCS_LP1_sum_11	NCS_LP1_sum_22	NCS_LP1_sum_33	NCS_LP2_sum_11	NCS_LP2_sum_22	NCS_LP2_sum_33	NCS_LP3_sum_11	NCS_LP3_sum_22	NCS_LP3_sum_33	NCS_sum11	NCS_sum22	NCS_sum33	NCS_PO_11	NCS_PO_22	NCS_PO_33	NCS_P-C1_11
Ag+/BEA	22.355409	-5.180469	60.825006	-5.185	6.535	-10.357	-11.735	31.185	15.82	5.176	72.559	26			0.095331225	0.284133062	0.172797858	1.795373852	-188.2819084		-54.805	-34.778	-50.907	-46.83	83.372	38.343	123.676	81.797	28.566	3.565	72.769	34.967	-399.8122096	5.85	4.19	5.7	6.07	21.88	50.81	22.79	10.77	44.78	34.71	36.84	101.29	-187.87	-193.24	-0.01	-227.95
AlBr3	3.673321	2.156375	98.683837	-5.129	-3.989	-5	-6.398	39.966	7.663	7.156	105.082	34.838	1.7	2.24	0.172156094	0.282903993	0.173095237	1.794342763	-224.3276371	-160.7143114	-5.523	-4.814	-7.316	-5.884	11.865	10.337	107.928	43.377	6.341	5.523	100.612	37.492	-555.429915	0.46	27.46	37.37	27.84	0.79	37.79				28.3	28.25	75.16	-180.51	-177.08	0	-297.39
AlCl3	5.42013	-2.537899	103.564597	-8.167	-10.206	-8.467	-5.829	43.649	15.626	5.928	109.394	35.482	1.72	2.23	0.170034139	0.281729333	0.172798976	1.795369134	-223.3414268	-159.3446406	-6.532	-4.643	-6.135	-5.77	14.673	5.586	110.182	43.48	8.141	0.943	104.047	37.711	-543.7521846	2.04	16.47	28.09	26.75	0.26	39.8				28.79	16.73	67.89	-178.14	-177.33	0	-290.02
AlF3	6.950167	3.103737	92.278772	-7.368	-8.097	-7.217	-6.792	41.479	15.047	10.32	99.071	34.111	1.52	2.22	0.165028072	0.283179325	0.172485613	1.796454259	-229.3707248	-167.8033452	-6.849	-5.109	-6.689	-6.216	16.654	11.318	100.158	42.71	9.804	6.209	93.469	36.494	-521.6811584	3.14	10.81	18.22	29.11	0.42	42.73				32.25	11.23	60.95	-186.22	-177.2	0.01	-276.52
AlI3	4.048107	2.491873	98.646853	-5.093	-3.998	-4.391	-6.891	40.155	8.046	6.883	105.538	35.062	1.95	2.22	0.173020459	0.282971189	0.173245078	1.793825158	-219.1504969	-154.4090681	-3.815	1.017	-5.556	-2.785	10.341	5.553	108.543	41.479	6.525	6.57	102.988	38.694	-560.1071385	4.67	12.82	27.74	21.67	5.41	37.21				26.34	18.23	64.95	-175.79	-172.41	0	-268.53
AlPh3	-6.938691	-6.404293	77.326679	-5.103	-4.537	-2.525	-8.248	26.431	-2.401	-3.88	85.575	21.328	1.14	2.27	0.156829706	0.295223342	0.171759897	1.79897893	-169.368832	-101.9374267	-13.817	-10.754	-14.309	-12.96	9.683	7.837	92.579	36.7	-4.135	-2.917	78.271	23.74	-461.7881852	3.52	22.63	42.63	21.83	4.38	42.84				25.35	27.01	85.47	-170.75	-170.24	0	-285.29
Al(C6F5)3	7.08581	-1.982761	100.366986	-10.52	-10.668	-11.595	-9.298	45.677	17.753	9.612	109.666	35.157	1.15	2.33	0.169019261	0.285775163	0.172853819	1.795177694	-228.4103836	-158.8922144	-8.867	-16.587	-11.23	-12.228	18.031	17.063	111.627	48.907	9.163	0.476	100.398	36.679	-582.7862301	0.59	16.4	35.63	22.12	0.2	39.13				22.71	16.6	74.76	-154.93	-155.31	0.03	-298.28
Al(OC(CF3)3)	5.640237	1.858218	107.6513	-13.427	-16.171	-11.554	-12.557	51.81	21.811	13.411	120.208	38.383	1.72	2.28	0.17663066	0.280679249	0.173651391	1.792425282	-247.7992408	-183.0991931	-17.649	-15.791	-14.8	-16.08	26.022	20.552	123.914	56.829	8.371	4.761	109.114	40.749	-587.727212	9.92	2.39	21.71	0.02	25.93	40.27				9.94	28.32	61.98	-173.79	-176.77	0	-283.02
AsF5	7.350888	-1.872945	112.019222	-9.855	-10.62	-10.141	-8.806	49.021	17.971	8.268	120.825	39.166	1.95	2.21	0.148260444	0.273399429	0.17292856	1.794917834	-166.6165715	-99.07290119	-8.978	-4.733	-7.862	-7.191	18.28	5.758	120.409	48.149	9.301	1.024	112.547	40.958	-478.4629413	2.1	14.08	15.44	29.08	-0.03	32.72				31.18	14.05	48.16	-169.34	-160.69	0.1	-262.01
BBr3	7.609113	3.257736	116.148093	-6.178	-6.859	-5.757	-5.919	48.516	14.468	9.014	122.068	42.338	2.16	2.24	0.309621467	0.271287435	0.173244418	1.793830595	-143.7052229	-77.33510019	-8.064	-3.796	-7.376	-6.412	18.467	10.01	124.981	51.153	10.402	6.214	117.604	44.74	-478.1769009	-1.03	6.77	12.07	27.69	-0.06	32.82				26.66	6.71	44.89	-180.4	-166.33	-0.18	-293.18
BCl3	8.611827	2.746313	115.149589	-6.864	-8.603	-4.243	-7.748	49.033	17.215	6.989	122.897	42.169	1.98	2.23	0.297691739	0.275027886	0.173140815	1.794184457	-126.322819	-61.17336235	-9.03	-0.745	-7.158	-5.644	20.27	6.777	122.667	49.905	11.239	6.032	115.51	44.26	-445.2070794	1.07	16.19	8.16	34.01	-0.16	34.28				35.08	16.03	42.44	-186.91	-166.53	-0.21	-241.25
BF3	3.66798	0.757854	102.783229	-7.828	-9.61	-6.971	-6.903	43.564	13.279	7.728	109.686	35.736	1.81	2.18	0.261447553	0.279080551	0.172425494	1.796661764	-111.5357129	-49.02659162	-9.893	-4.102	-6.66	-6.885	15.931	7.751	110.352	44.678	6.038	3.649	103.692	37.793	-387.8948672	1.61	14.41	19.12	32.57	-0.15	40.81				34.18	14.26	59.93	-199.57	-175.79	-0.08	-224.01
BI3	10.895646	8.24395	119.608643	-6.16	-6.557	-5.17	-6.753	52.409	17.453	13.414	126.361	46.249	2.21	2.26	0.315903859	0.27079325	0.173532571	1.792836105	-150.595843	-83.1892563	-1.887	0.14	-4.528	-2.092	14.301	10.564	124.769	49.878	12.413	10.704	120.241	47.787	-500.8081406	1.47	12.75	20.52	22.97	2.26	31.62				24.44	15.01	52.14	-171.55	-164.53	-0.16	-320.58
[BMes2]+	29.848227	6.076437	137.185257	-7.114	-4.062	-8.441	-8.841	64.817	33.91	14.517	146.027	57.703	1.02	2.54	0.341759552	0.25882134	0.174513361	1.789469867	-256.2859386	-177.4806231	-17.367	-12.892	-15.961	-15.407	50.035	21.591	154.347	75.324	32.668	8.699	138.386	59.918	-872.4807264	7.35	4.58	18.03	2.29	14.04	25.88	5.31	2.16	1.25	14.95	20.78	45.16	-128.39	-135.26	0.01	-314.54
BPh3	14.094209	0.295292	84.628039	-18.335	-19.902	-25.669	-9.435	51.341	33.997	25.964	94.063	33.006	1.17	2.2	0.240996822	0.282182387	0.170810216	1.802325085	-79.67445112	-10.58908784	-8.129	-11.224	-14.535	-11.296	24.21	15.381	100.122	46.571	16.08	4.157	85.588	35.275	-357.6112134	18.32	2.34	25.63	1.59	33.58	48.52	9.92	2.83	8.31	29.83	38.75	82.46	-164.06	-169.53	0.26	-243.81
B(C6F5)3	4.021724	-7.959306	92.869907	-2.618	1.722	2.561	-12.139	32.262	2.3	-10.521	105.009	29.644	1.49	2.3	0.276025268	0.288475896	0.170768108	1.802455932	-118.3220144	-46.84083662	-12.843	-10.012	-12.45	-11.768	18.374	5.014	105.044	42.811	5.531	-4.998	92.594	31.043	-485.3444324	18.7	9.95	38.61	12.28	22.27	45.55				30.98	32.22	84.16	-166.23	-164.73	0.06	-284.81
BoCb3	8.413584	-2.517979	85.78736	13.858	11.912	27.073	2.588	16.703	-3.499	-29.592	83.2	30.561			0.282588272	0.282472373	0.169905423	1.805505079	-140.3848308	-59.01953342	-25.149	-22.256	-23.067	-23.491	38.045	24.077	110.632	57.585	12.895	1.821	87.565	34.094	-572.2994498	12.09	16.61	35.14	16.56	13.05	35.11				28.65	29.66	70.25	-124.67	-122.51	0	-260.43
BiCl3	5.189157	-0.873997	59.327368	-17.327	-18.34	-20.913	-12.728	38.541	23.53	20.038	72.055	21.214	1.64	2.02	0.061833778	0.290506534	0.170412012	1.803712243	-94.41055973	-33.69207007	-4.138	-1.923	-5.035	-3.699	16.28	8.767	65.386	30.144	12.141	6.844	60.351	26.446	-356.124474	5.54	4.96	5.23	-0.46	32.47	56.66	42.55	0.44	46.13	47.63	37.87	108.02	-199.35	-204.78	0	-262.85
BiI3	1.95968	-5.579122	49.928324	-8.164	-8.281	-7.669	-8.542	23.6	10.241	2.089	58.47	15.436	1.66	2.01	0.059246591	0.292214038	0.170459306	1.803544543	-84.41110889	-24.40971984	-0.375	-3.35	-2.936	-2.22	16.912	11.576	59.164	29.217	16.537	8.226	56.228	26.997	-386.0228975	5.05	5	6.3	21.96	5.66	57.84	6.33	30.25	47.74	33.34	40.91	111.88	-204.25	-199.57	0	-271.86
BiOTf3	23.371645	17.444315	110.194696	-10.541	-11.237	-7.666	-12.723	60.878	34.608	25.11	122.918	50.337	1.42	2.36	0.104204552	0.276281278	0.173427958	1.793193983	-193.7529702	-126.4575751	-17.137	-12.928	-16.276	-15.447	49.606	40.163	120.228	69.999	32.468	27.235	103.952	54.552	-543.3750895	0.55	8.23	21.8	16.65	-0.09	37.6	1.33	23.46	12.39	18.53	31.6	71.79	-163.98	-162.33	0	-282.7
Cu+/BEA	6.35373	-7.681004	76.959024	-10.864	-9.638	-10.072	-12.882	36.074	15.991	2.39	89.84	25.211			0.154267665	0.284512147	0.172179563	1.79753189	-234.25888		-47.544	-44.75	-37.483	-43.259	61.281	51.374	126.49	79.715	13.736	6.624	89.007	36.456	-440.0081739	0.48	5.26	8.11	7.13	19.24	46.26	23.59	7.55	35.03	31.2	32.05	89.4	-195.04	-196.79	-0.09	-254.04
[Et3Si]+	21.326986	7.540089	127.450583	-9.752	-10.197	-9.493	-9.566	61.858	31.524	17.033	137.017	52.106	1.63	2.43	0.192178081	0.269822245	0.174301309	1.790195667	-335.267373	-262.4234509	-13.489	-13.71	-10.78	-12.66	37.896	24.883	139.509	67.429	24.406	11.173	128.729	54.77	-970.9363956	-0.22	14.68	25.05	22.51	0.03	27.6				22.29	14.71	52.65	-160.29	-152.7	0	-257.16
GaBr3	8.978631	5.027002	84.465905	-5.581	-4.133	-5.195	-7.416	38.405	13.112	10.221	91.882	32.824	1.6	2.2	0.140948144	0.284547191	0.172418746	1.796686298	-169.8474551	-106.6522733	-5.341	-4.04	-8.043	-5.808	16.871	12.383	95.428	41.561	11.529	8.342	87.385	35.753	-477.646283	2.55	13.27	27.11	29.14	0.22	43.38				31.69	13.49	70.49	-160.29	-152.7	0	-294.38
GaCl3	9.416352	4.406936	87.006128	-7.022	-6.067	-6.691	-8.31	40.632	15.484	11.098	95.316	33.61	1.57	2.2	0.14114107	0.28432287	0.172353321	1.796913624	-175.6243194	-113.818103	-5.264	-4.042	-7.499	-5.601	17.16	11.58	95.516	41.419	11.896	7.539	88.017	35.818	-475.2873192	2.77	12.21	25.88	28.41	0.2	43.52				31.18	12.41	69.4	-183.83	-175.57	0.05	-292.27
GaF3	11.120189	6.258763	89.570638	-7.387	-7.057	-6.98	-8.124	43.036	18.177	13.238	97.695	35.65	1.48	2.22	0.142341078	0.281771393	0.172267774	1.797211965	-203.655085	-143.8600192	-5.352	-3.985	-7.158	-5.498	18.68	13.205	98.01	43.299	13.327	9.221	90.852	37.8	-486.4277065	3.43	8.78	17.29	27.76	0.5	44.51				31.19	9.28	61.8	-186.46	-174.9	0.07	-279.66
GaI3	5.792751	4.710543	93.865049	-3.718	-3.922	3.874	-11.105	38.507	9.715	0.836	104.97	34.789	1.77	2.18	0.139732081	0.281364149	0.17257756	1.796134617	-162.7046528	-98.50857621	-5.49	-0.628	-5.366	-3.828	15.048	9.784	101.207	42.013	9.557	9.156	95.841	38.185	-472.1707932	6.83	2.83	20.79	1.41	25.57	42.53				8.24	28.4	63.32	-175.71	-185.06	-0.02	-243.32
GeBr4	-9.396323	-15.489858	69.101499	-6.247	-7.377	-4.942	-6.422	20.985	-2.019	-10.548	75.523	14.738	1.56	2.12	0.110039151	0.290508488	0.171556124	1.799690973	-33.30664468	30.29648466	-5.184	-3.741	-8.008	-5.644	-1.578	-8.042	81.52	23.966	-6.763	-11.783	73.512	18.322	-357.2180634	23.62	7.55	26.93	5.05	41.45	45.91	27.36	5.43	17.91	56.03	54.43	90.75	-190	-179.79	0.04	-262.56
GeCl4	-5.004727	-7.258919	81.651212	-7.691	-7.779	-5.692	-9.605	30.821	2.774	-1.568	91.257	23.129	1.59	2.11	0.114814762	0.287953513	0.17169803	1.799195349	-42.67440791	19.57273493	-3.75	-5.095	-7.95	-5.599	0.442	0.977	90.074	30.498	-3.31	-4.118	82.124	24.899	-353.455338	1.66	22.51	23.68	44.34	-0.16	42.88	0.94	23.72	15.99	46.94	46.07	82.55	-192.04	-179.33	0.06	-225.88
GeF4	3.306744	0.458998	94.710548	-8.791	-9.375	-7.951	-9.049	41.616	12.681	8.409	103.76	32.825	1.67	2.15	0.132740074	0.282618171	0.172215719	1.797391542	-106.4473583	-45.46546844	-5.968	-6.293	-7.529	-6.597	11.321	9.624	103.138	41.361	5.352	3.33	95.609	34.764	-395.3758501	0.83	7.24	13.28	32.56	-0.15	41.19	5.58	21.38	13.58	38.97	28.47	68.05	-192.23	-174.1	-0.01	-225.09
[Ge(C6F5)3]+	22.39203	21.545707	129.105402	-6.837	-6.132	-3.974	-10.406	64.518	28.524	25.519	139.512	57.681	1.28	2.52	0.166213752	0.275748985	0.174462499	1.789641233	-323.0816143	-255.6124838	-17.413	-14.245	-15.53	-15.73	41.536	38.18	143.646	74.454	24.122	23.935	128.116	58.725	-947.6991508	8.59	3.37	29.22	3.89	7.88	28.98	5.23	6.37	0.23	17.71	17.62	58.43	-145.1	-144.82	0	-323.86
H-B(2-Me-oCb)2	14.081392	-8.555169	91.275514	-9.2	3.258	-20.125	-10.734	41.467	10.824	11.569	102.01	32.267			0.012068681	0.280148391	0.170269842	1.804212665	-153.24458	-73.20760415	-18.047	-19.087	-16.435	-17.856	35.704	15.237	109.866	53.602	17.656	-3.85	93.431	35.746	-545.8742944	17.61	8.89	31.98	0.71	34.02	39.98	9.83	2.84	4.16	28.15	45.75	76.12	-139.47	-155.91	0.23	-281.31
In+/BEA	1.996715	-11.753802	57.352206	-13.903	-0.947	-35.273	-5.491	29.768	2.943	23.519	62.842	15.865			0.087999383	0.286369175	0.171215271	1.800884597	-148.646611		-46.233	-36.991	-47.612	-43.612	59.079	29.305	123.701	70.695	12.846	-7.685	76.088	27.083	-417.1650373	6.46	5.18	1.3	17.33	14.72	45.85	22.05	18.81	50.12	45.84	38.71	97.27	-189.25	-188.94	-0.02	-275.05
InCl3	12.155539	6.091624	89.818592	-8.2	-7.509	-7.416	-9.675	44.221	19.665	13.507	99.493	36.022	1.56	2.18	0.103890337	0.283787536	0.172280999	1.797164858	-171.0794727	-110.1741716	-3.756	-5.514	-6.833	-5.367	17.309	16.339	99.068	44.239	13.553	10.825	92.236	38.871	-461.564139	2.26	13.83	17.45	29.56	-0.18	40.8				31.82	13.65	58.25	-184.55	-175.6	0.07	-224.04
InOTf3	17.698481	12.14137	107.603697	-10.728	-12.111	-8.8	-11.272	56.542	29.81	20.941	118.876	45.814	1.49	2.27	0.113805469	0.276972158	0.172888769	1.795054966	-183.1724647	-115.8796981	-15.5	-11.732	-14.739	-13.99	36.501	27.763	124.201	62.822	21	16.031	109.462	48.832	-505.6081221	5.32	9.01	18.94	17.31	7.93	36.31	7.4	15.15	19.62	30.03	32.09	74.87	-161.06	-165.59	0.1	-296.87
NbCl5	19.912814	15.32026	106.419851	-8.22	-7.991	-6.729	-9.941	55.438	27.904	22.048	116.361	47.218	2.07	2.21	0.11350164	0.280520522	0.173157426	1.794127306	-157.3812815	-94.08626278	-7.774	-6.698	-7.949	-7.474	26.574	22.708	117.702	55.661	18.799	16.01	109.753	48.188	-493.8878109	0.59	11.96	22.14	26.38	0.2	35.26	13.78	25.24	11.15	40.75	37.4	68.55	-186.04	-175.73	-0.11	-278.41
[Ph3C]+	24.027153	21.562401	131.819238	-13.616	-25.213	-7.378	-8.258	72.752	49.24	28.94	140.078	59.136	1.76	2.36	0.305827312	0.259256054	0.173693023	1.792282453	-102.6886335	-30.61674315	-15.822	-10.518	-16.633	-14.324	42.844	34.865	149.527	75.745	27.022	24.348	132.894	61.421	-709.0677897	12.37	3.14	16.6	4.28	19.77	28.91				16.65	22.91	45.51	-155.74	-156.84	0.43	-294.75
SO3	14.780291	-18.769327	107.017022	-9.486	-10.705	-10.828	-6.925	43.828	25.486	-7.941	113.942	34.343	1.64	2.25	0.166907599	0.267550765	0.172177789	1.797531673	-121.6906495	-58.24317307	-11.926	-8.441	-7.072	-9.146	28.991	-7.532	114.775	45.411	17.064	-15.972	107.702	36.265	-422.0281148	2.04	9.69	8.35	29.14	1.58	29.26				31.18	11.27	37.61	-177.78	-159.11	0.04	-273.37
SZO	30.005924	-3.749464	122.114336	-9.962	17.757	-3.639	-44.003	59.418	12.248	-0.111	166.117	49.457			0.229067618	0.248263736	0.172794322	1.795399815	-53.74951627		-23.166	-22.725	-16.642	-20.844	64.884	28.718	148.462	80.688	41.717	5.994	131.82	59.844	-424.758262	4.59	13.11	14.41	20.59	-0.56	11.05	-0.7	5.26	4.47	24.48	17.81	29.93	-122.72	-122.01	0	-316.2
SbCl5	1.849119	1.185069	106.507097	-9.101	-9.614	-8.421	-9.269	45.615	11.463	9.606	115.776	36.514	1.48	2.26	0.111150359	0.278048525	0.172916682	1.794959286	-149.7154435	-83.66856759	-4.819	-3.937	-6.877	-5.211	8.716	7.15	116.793	44.219	3.896	3.212	109.916	39.008	-477.9772259	0.72	11.08	14.34	39.14	0.04	34.72	6.97	21.94	13.61	46.83	33.06	62.67	-174.26	-168.09	-0.03	-295.8
SbF5	9.575267	3.806151	112.679418	-10.328	-10.688	-10.394	-9.902	52.348	20.263	14.199	122.582	42.02	1.68	2.27	0.119317776	0.273682648	0.173150007	1.794152622	-215.6256315	-149.3230546	-8.314	-6.251	-8.596	-7.72	18.635	13.508	122.773	51.639	10.32	7.257	114.177	43.918	-534.6588635	1.26	9.91	14.14	26.26	-0.01	32.64	7.47	21.08	14.82	34.99	30.98	61.6	-175.09	-165	-0.03	-259.16
[Sb(C6F5)4]+	4.875522	3.61102	83.420352	-6.896	-5.125	-3.541	-12.025	37.532	10	7.151	95.445	30.636	1.56	2.17	0.081453474	0.287283814	0.171671468	1.799287903	-149.6242323	-75.64060249	-20.265	-19.305	-18.514	-19.361	25.169	24.898	103.841	51.303	4.903	5.593	85.328	31.942	-735.5328755	5.27	14.25	17.64	41.89	1.53	41.86	7.62	26.34	19.95	54.78	42.12	79.45	-178.39	-178.61	0	-285.43
SiBr4	-5.32149	-14.340371	99.292417	-6.256	-7.213	-4.595	-6.96	32.799	1.891	-9.746	106.253	26.543	1.34	2.27	0.163242618	0.28052679	0.172569631	1.796163092	-41.21042613	24.1173179	-7.909	-3.124	-7.93	-6.321	5.619	-7.056	109.635	36.066	-2.291	-10.18	101.704	29.745	-391.4238294	1.59	28.84	25.34	38.04	1.08	34.08	3.23	9.95	5.1	42.86	39.87	64.52	-158.23	-157.3	0.06	-274.55
SiCl4	5.820932	-5.93258	126.115553	-3.353	-2.289	-1.999	-5.771	45.354	8.11	-3.934	131.886	42.001	1.73	2.35	0.192396433	0.273221528	0.174159679	1.790677876	-20.80985932	43.56184967	-6.944	-3.232	-5.782	-5.319	15.711	0.995	131.884	49.53	8.765	-2.237	126.103	44.211	-368.078484	13.61	1.18	21.88	0.2	33.5	31.35				13.81	34.68	53.23	-154.9	-163.66	0.01	-256.67
SiF4	9.972267	0.700253	111.066839	-9.117	-9.78	-9.129	-8.443	49.697	19.752	9.829	119.51	40.58	1.59	2.24	0.183046603	0.271352555	0.17247296	1.796501675	-45.41701142	17.19190527	-9.982	-4.786	-7.164	-7.311	22.72	9.112	119.016	50.283	12.737	4.325	111.852	42.972	-349.0592518	1.57	14.35	16.11	22.33	-0.13	34.73				23.9	14.22	50.84	-178.74	-160.91	-0.18	-237.26
[Al(OC(CF3)2)]@SiO2	6.47661	-1.40958	100.614575	-13.026	-16.062	-10.158	-12.86	48.253	22.539	8.748	113.475	35.227	1.63	2.25	0.171690751	0.282450687	0.173189638	1.794018198	-225.5614185		-15.641	-15.516	-13.072	-14.743	24.707	17.652	115.412	52.59	9.065	2.137	102.34	37.848	-559.3824463	2.16	13.49	27.86	23.78	2.23	39.46				25.94	15.72	67.32	-176.44	-175.09	0	-263
[B(2-Me-oCb)2]@SiO2	8.523418	-5.173068	90.667553	-7.359	-2.697	-13.317	-6.066	38.699	11.22	8.143	96.733	31.339			0.268653751	0.274525344	0.169126443	1.808269253	-61.39557958	22.5381059	-19.582	-27.159	-22.553	-23.098	31.949	26.31	116.252	58.17	12.366	-0.849	93.699	35.072	-475.1999688	25.46	0.9	30.14	0.9	36.96	44.16	3.11	-1.8	2.68	29.47	36.06	76.98	-152.94	-168.5	0.04	-268.77
SnCl4	0.663826	-2.096637	85.977426	-8.329	-8.191	-6.356	-10.443	36.511	8.855	4.259	96.42	28.181	1.55	2.14	0.098771645	0.286663054	0.172015888	1.79808675	-96.24530528	-33.08266526	-3.595	-5.55	-7.813	-5.653	5.528	6.945	99.116	37.197	1.932	1.396	91.304	31.544	-401.6501929	1.63	23.05	21.49	42.91	-0.23	39.39	0.98	22.47	17.77	45.52	45.29	78.65	-185.84	-165.7	0.23	-223.75
[SnPh3]+	22.313813	9.227342	102.667026	-7.423	-4.986	-6.805	-10.479	52.159	27.3	16.032	113.146	44.736	1.56	2.29	0.110310764	0.277552348	0.172952674	1.794834804	-237.0596146	-172.9373267	-11.74	-11.094	-17.75	-13.528	38.675	24.003	130.43	64.369	26.935	12.909	112.68	50.842	-800.0901662	5.54	9.62	25.5	19.1	5.86	36.73	7.12	17.93	12.4	31.76	33.41	74.63	-169.5	-158.06	0.14	-277.88
TaCl5	18.015321	13.881568	109.751136	-9.314	-9.099	-7.857	-10.987	56.53	27.114	21.738	120.738	47.216	1.88	2.24	0.114761563	0.279446271	0.173366684	1.793405076	-174.6693225	-110.8535722	-11.036	-8.151	-9.355	-9.514	37.204	24.529	116.915	59.55	26.167	16.378	107.56	50.035	-514.6507815	0.34	3.5	22.53	25.04	0.24	41.28	6.74	27.87	11.96	32.12	31.61	75.77	-178.12	-173.27	-0.08	-289.48
TiCl4	8.909337	5.01817	90.36074	-7.337	-8.591	-4.928	-8.494	42.1	17.5	9.946	98.855	34.763	1.96	2.12	0.119828801	0.285198865	0.172153974	1.797606204	-107.5157724	-44.90886244	-5	-3.74	-7.251	-5.33	16.767	12.125	99.106	42.666	11.766	8.385	91.855	37.336	-427.8196616	5.69	13.53	7.35	28.83	0.79	40.6	9.8	31.09	22.82	44.32	45.41	70.77	-192.36	-181.45	-0.11	-281.6
TiI4	7.601358	6.099471	110.971151	-5.517	-5.368	-3.59	-7.595	47.075	12.969	9.689	118.566	41.557	1.29	2.32	0.135642406	0.284743813	0.173271124	1.793733613	-121.8444379	-60.32067872	-5.658	-2.64	-7.426	-5.241	19.644	17.429	122.799	53.291	13.985	14.789	115.373	48.049	-463.3539184	1.02	1.23	0.57	8.44	14.3	33.78	13.96	7.93	32.99	23.42	23.46	67.34	-157.61	-156.89	0	-298.22
WF6	10.310403	4.379327	80.251171	-7.411	-6.779	-5.46	-9.994	39.058	17.09	9.839	90.245	31.647	1.48	2.17	0.103098113	0.281511174	0.1712157	1.800888776	-63.7247834	4.83338797	-7.989	-6.309	-8.092	-7.463	23.229	14.482	88.401	42.038	15.24	8.173	80.309	34.574	-372.7509544	6.43	10.88	17.41	19.75	16.99	44.11				26.18	27.87	61.52	-181.38	-177.51	0.1	-282.59
Zn2+/BEA _T2T7	8.578984	2.194713	80.757367	-14.08	-12.75	-19.999	-9.491	44.591	21.329	22.194	90.248	30.51			0.148548416	0.27896349	0.172272019	1.797195125	-289.2104702		-44.103	-39.834	-47.644	-43.86	62.96	54.496	147.669	88.375	18.856	14.662	100.025	44.515	-558.0725287	2.67	4.19	5.89	0.19	25.65	46.51	30.8	0.07	32.81	33.66	29.91	85.21	-178.26	-174.46	0.01	-257.6
Zn2+/BEA_T7T7	5.639346	-0.904579	97.966472	-11.877	-11.576	-9.326	-14.73	46.111	17.215	8.421	112.696	34.234			0.155610365	0.278884198	0.173227192	1.793886922	-339.6675734		-52.129	-40.296	-36.602	-43.009	69.469	48.349	148.663	88.827	17.339	8.052	112.061	45.818	-617.2543917	3.95	8.61	4.34	3.47	16.07	39.1	21.21	4.35	28.05	28.63	29.03	71.49	-164.11	-164.4	0.06	-298.76
ZrCl4	6.890397	5.212016	82.32957	-6.578	-6.934	-3.81	-8.991	38.055	13.825	9.022	91.32	31.477	2.04	2.16	0.10200438	0.28426217	0.17176171	1.798982924	-150.839063	-87.7250176	-7.395	-6.149	-7.789	-7.111	14.576	12.593	92.804	39.991	7.18	6.444	85.015	32.88	-483.1803833	3.85	4	11.59	12.86	12.57	36.89	14.75	14.16	25.09	31.46	30.73	73.57	-167.13	-167.08	0.06	-296.27
[(CH3)3C]+	22.468632	19.743549	124.19318	-7.86	-9.946	-6.872	-6.761	63.328	32.415	26.616	130.955	55.468	1.73	2.37	0.299172814	0.262617914	0.173620781	1.792536044	-234.7781656	-154.6168502	-13.247	-10.756	-9.019	-11.007	39.222	34.458	134.959	69.546	25.974	23.702	125.94	58.539	-866.0640643	1.18	14.64	19.22	24.65	-0.07	28.05				25.83	14.57	47.27	-162.89	-157.29	-0.01	-273.04
[truncated: 18 more columns]
